# Supplementary material for: Omics analyses in citrus reveal a possible role of RNA translation pathways and Unfolded Protein Response regulators in the tolerance to combined drought, high irradiance, and heat stress
Source: Hortic Res. 2023 May 19;10(7):uhad107. doi: 10.1093/hr/uhad107 (PMC10419850; doi:10.1093/hr/uhad107)
Supplement: Web_Material_uhad107 [file web_material_uhad107.zip › Supplementary Tables.xlsx]

## Sheet: S1
Table S1. Differentially regulated transcripts compared to control (P < 0.05) in Carrizo citrange leaves subjected to heat stress.
Entrez Gene ID	Log2 of Fold Change	p-value	Gene symbol	Gene description
4271106	-2.57586	0.00552666	trnA-UGC	tRNA-Ala
4271111	-2.82655	1.64995e-06	rpl32	ribosomal protein L32
4271114	-2.97456	3.37132e-12	ndhD	NADH dehydrogenase subunit 4
4271115	-5.55441	4.90777e-28	psaC	photosystem I subunit VII
4271121	-4.74207	7.8416e-07	rpl33	ribosomal protein L33
4271122	-7.25926	1.43907e-19	rps18	ribosomal protein S18
4271123	-4.63469	6.01283e-06	rpl20	ribosomal protein L20
4271124	-8.70932	2.12664e-22	clpP	ATP-dependent Clp protease proteolytic subunit
4271127	-5.0899	5.41459e-12	psbN	photosystem II protein N
4271132	-2.89413	3.09571e-11	ycf3	photosystem I assembly protein Ycf3
4271134	-2.5033	0.00299355	rps4	ribosomal protein S4
4271139	-3.53428	3.80751e-12	ndhJ	NADH dehydrogenase subunit J
4271140	-4.87524	8.79575e-44	ndhK	NADH dehydrogenase subunit K
4271141	-3.26729	0.000308724	ndhE	NADH dehydrogenase subunit 4L
4271143	-3.34216	6.65424e-06	ndhI	NADH dehydrogenase subunit I
4271144	-2.94495	9.66214e-07	ndhA	NADH dehydrogenase subunit 1
4271145	-2.16614	5.40993e-05	ndhH	NADH dehydrogenase subunit 7
4271146	-2.67541	1.22247e-06	rps15	ribosomal protein S15
4271147	-2.76139	7.55735e-10	ycf1	hypothetical chloroplast RF1
4271150	-2.59312	0.00525865	trnA-UGC	tRNA-Ala
4271152	-2.17902	0.0351946	.	23S ribosomal RNA
4271161	-3.34705	8.04467e-50	rps7	ribosomal protein S7
4271162	-2.30209	2.80364e-07	ndhB	NADH dehydrogenase subunit 2
4271165	-9.08626	4.95661e-114	ycf2	Ycf2
4271167	-9.22364	1.53848e-110	ycf2	Ycf2
4271170	-2.23841	9.55815e-07	ndhB	NADH dehydrogenase subunit 2
4271171	-3.35946	5.232e-51	rps7	ribosomal protein S7
4271172	-4.7933	4.94477e-61	rps12	ribosomal protein S12
4271176	-2.70906	7.55387e-11	rpl22	ribosomal protein L22
4271178	-2.18531	0.0348368	.	23S ribosomal RNA
4271187	-3.3267	8.05533e-24	rps8	ribosomal protein S8
4271188	-7.12794	7.0147e-97	rpl14	ribosomal protein L14
4271190	-2.67638	1.51996e-23	rps3	ribosomal protein S3
4271191	-2.80488	1.35628e-19	rpl22	ribosomal protein L22
4271192	-2.39482	2.80334e-10	rps19	ribosomal protein S19
4271193	-2.26228	8.50778e-08	rpl2	ribosomal protein L2
4271204	-3.80922	0.00312374	trnG-GCC	tRNA-Gly
4271207	-3.36546	4.74688e-12	ndhC	NADH dehydrogenase subunit 3
4271208	-4.53506	0.0286626	trnV-UAC	tRNA-Val
4271211	-2.81146	0.00154015	atpE	ATP synthase CF1 epsilon subunit
4271212	-5.56554	2.84811e-31	atpB	ATP synthase CF1 beta subunit
4271214	-3.04514	9.96511e-13	accD	acetyl-CoA carboxylase beta subunit
4271216	-5.31787	3.99259e-25	ycf4	photosystem I assembly protein Ycf4
4271224	-2.27357	7.6085e-08	rpl2	ribosomal protein L2
4271225	-2.36833	8.13663e-10	rps19	ribosomal protein S19
4271226	-3.7512	0.00652998	trnG-GCC	tRNA-Gly
4271229	-2.03749	8.39808e-15	atpF	ATP synthase CF0 B subunit
4271230	-2.77382	1.9031e-05	atpH	ATP synthase CF0 C subunit
4271231	-2.16467	0.00215563	atpI	ATP synthase CF0 A subunit
4271232	-4.53817	7.10492e-08	rps2	ribosomal protein S2
4271233	-2.74367	4.80183e-07	rpoC2	RNA polymerase beta'' subunit
4271234	-2.02537	0.0101652	rpoC1	RNA polymerase beta' subunit
4271235	-2.3615	0.00338321	rpoB	RNA polymerase beta subunit
4271238	-6.32381	9.60741e-33	psbM	photosystem II protein M
4271240	-2.71554	0.0447787	psbA	photosystem II protein D1
4271242	-2.67674	3.38606e-07	matK	maturase K
102577938	-4.20675	4.61381e-13	LOC102577938	SOC1-like protein 2
102577948	2.26742	3.78574e-35	PSAE	PSI reaction center subunit III
102577951	-5.19829	8.92954e-157	LOC102577951	granule-bound starch synthase 1, chloroplastic/amyloplastic
102577957	3.5877	1.92029e-38	LOC102577957	thioredoxin-like protein CXXS1
102577961	-2.02915	5.12833e-31	HMG	group B HMG-box protein
102577970	2.18412	0.0358545	LOC102577970	acidic cellulase
102577989	-8.1831	1.83195e-66	LOC102577989	beta-amylase 3, chloroplastic
102577994	-2.59821	4.25596e-70	VDE	violaxanthin de-epoxidase
102578000	-2.75849	1.51975e-25	AOG	ABA glucosyltransferase
102578008	-4.68421	6.35826e-14	CHLASE1	chloroplast chlorophyllase
102578013	-2.30633	9.83575e-46	C4H2	cinnamate 4-hydroxylase CYP73
102578024	2.10852	0.0292782	CHI1	chitinase CHI1
102578030	-2.61768	0.0100989	LOC102578030	pathogenesis-related protein PR-4A
102578034	6.55519	5.39045e-23	PME4	putative thermostable pectinesterase
102578039	-5.56101	8.90532e-76	LOC102578039	early light-induced protein 1, chloroplastic
102578041	2.03835	0.0170977	LOC102578041	thaumatin-like protein
102578043	-3.22959	9.86039e-42	LOC102578043	citrus sucrose transporter 1
102578046	3.04085	4.73983e-57	HPL	fatty acid hydroperoxide lyase
102578051	2.177	1.61803e-23	ETR3	ethylene response 3
102578056	3.29121	1.81944e-83	PECS-1.1	pectinesterase
102606597	-12.6342	4.10135e-227	LOC102606597	ultraviolet-B receptor UVR8
102606599	2.50517	3.62914e-10	LOC102606599	deSI-like protein At4g17486
102606602	-3.43467	1.70964e-06	LOC102606602	uncharacterized LOC102606602
102606604	7.98722	2.10949e-16	LOC102606604	hypothetical protein
102606605	2.65446	3.44961e-15	LOC102606605	uncharacterized LOC102606605
102606606	3.18496	6.7918e-23	LOC102606606	cyclin-D5-1
102606612	-8.41868	2.29555e-80	LOC102606612	ankyrin repeat-containing protein ITN1-like
102606613	2.32579	0.00167108	LOC102606613	hypothetical protein
102606621	2.15455	8.1027e-16	LOC102606621	protein trichome birefringence-like 6
102606637	2.53128	9.02807e-09	LOC102606637	probable disease resistance protein At5g63020
102606640	-2.18273	1.13618e-21	LOC102606640	cold and drought-regulated protein CORA-like
102606649	-8.85119	3.21506e-47	LOC102606649	expansin-A1
102606651	-2.11196	2.46111e-27	LOC102606651	putative uridine kinase C227.14
102606652	-2.39832	1.97297e-41	LOC102606652	magnesium/proton exchanger
102606653	-2.66838	3.66897e-12	LOC102606653	.
102606658	5.06935	6.93595e-11	LOC102606658	uncharacterized LOC102606658
102606661	6.35327	1.03572e-86	LOC102606661	tubulin alpha-2 chain
102606663	-7.42828	2.02533e-20	LOC102606663	EG45-like domain containing protein
102606670	2.40116	8.02547e-20	LOC102606670	probable acetyltransferase NATA1-like
102606676	-2.15885	2.75791e-07	LOC102606676	DNA replication complex GINS protein PSF3
102606704	5.36878	2.17049e-28	LOC102606704	uncharacterized LOC102606704
102606707	12.7698	2.94287e-18	LOC102606707	trihelix transcription factor ASR3
102606708	5.97752	7.06737e-08	LOC102606708	chalcone synthase 1
102606722	-2.20993	1.26947e-34	LOC102606722	SNARE-interacting protein KEULE-like
102606733	-2.3545	3.04778e-07	LOC102606733	disease resistance protein RPS4-like
102606740	-4.80281	9.26573e-96	LOC102606740	hypothetical protein
102606741	-6.29664	1.71619e-45	LOC102606741	phospholipase D zeta 1
102606748	6.28437	1.17246e-65	LOC102606748	heat stress transcription factor B-4
102606753	2.66279	0.00197039	LOC102606753	F-box protein At3g07870-like
102606760	8.71427	4.52943e-15	LOC102606760	probable L-type lectin-domain containing receptor kinase S.7
102606764	2.0264	1.31207e-33	LOC102606764	dynamin-related protein 5A
102606766	-2.75027	6.95738e-26	LOC102606766	transcription factor GLABRA 3-like
102606769	3.21074	3.49389e-31	LOC102606769	21 kDa seed protein-like
102606782	3.40763	9.64187e-18	LOC102606782	uncharacterized protein At3g28850
102606783	2.2485	2.89906e-10	LOC102606783	B3 domain-containing protein At2g36080
102606786	4.47014	2.52029e-08	LOC102606786	UMP-CMP kinase 3-like
102606793	2.13387	1.12014e-06	LOC102606793	WD repeat and HMG-box DNA-binding protein 1
102606798	-2.45023	4.01274e-12	LOC102606798	uncharacterized LOC102606798
102606815	2.25745	3.39474e-06	LOC102606815	basic 7S globulin-like
102606820	-3.12726	0.00022315	LOC102606820	uncharacterized LOC102606820
102606822	6.52614	1.42614e-17	LOC102606822	protein POLYCHOME
102606842	-2.41673	6.06339e-09	LOC102606842	probable rhamnogalacturonate lyase B
102606846	-5.87332	5.24663e-29	LOC102606846	uncharacterized LOC102606846
102606849	-20.228	1.87592e-16	LOC102606849	probable glutathione S-transferase
102606853	-2.28415	1.68716e-05	LOC102606853	putative RING-H2 finger protein ATL69
102606855	-3.50088	2.74894e-77	LOC102606855	fucosyltransferase 2-like
102606857	2.31493	0.0171386	LOC102606857	MLO-like protein 9
102606859	15.8869	2.89571e-149	LOC102606859	17.3 kDa class II heat shock protein-like
102606863	-3.43971	7.1951e-05	LOC102606863	uncharacterized LOC102606863
102606885	-2.5317	1.28968e-21	LOC102606885	putative serine/threonine-protein kinase
102606888	3.32737	3.48412e-05	LOC102606888	uncharacterized LOC102606888
102606914	-8.87873	1.26341e-06	LOC102606914	probable glutathione S-transferase
102606918	-4.38048	0.00190422	LOC102606918	uncharacterized LOC102606918
102606920	-18.3428	3.33009e-21	LOC102606920	zingipain-2
102606922	-2.07072	0.00482671	LOC102606922	geranylgeranyl diphosphate reductase, chloroplastic-like
102606930	8.47006	2.8698e-35	LOC102606930	hypothetical protein
102606931	9.53363	1.69622e-42	LOC102606931	multicystatin-like
102606948	4.44759	5.72406e-41	LOC102606948	(-)-germacrene D synthase-like
102606950	-2.44843	2.21467e-50	LOC102606950	sodium/pyruvate cotransporter BASS2, chloroplastic
102606957	14.2461	7.6967e-80	LOC102606957	thioredoxin-like 1-2, chloroplastic
102606964	2.37338	1.33592e-06	LOC102606964	probable aspartyl protease At4g16563
102606965	2.35358	3.29141e-14	LOC102606965	proline dehydrogenase 2, mitochondrial
102606972	-2.42837	5.46439e-13	LOC102606972	heavy metal-associated isoprenylated plant protein 6
102606979	-2.12932	0.0185352	LOC102606979	uncharacterized LOC102606979
102606984	-4.30131	6.32803e-24	LOC102606984	.
102606994	-2.36499	5.80056e-45	LOC102606994	ethylene-responsive transcription factor RAP2-7
102607001	2.17687	0.013917	LOC102607001	protein GAMETE EXPRESSED 2
102607008	2.38097	2.17883e-28	LOC102607008	dihydroxy-acid dehydratase, chloroplastic
102607013	-2.67245	1.51722e-37	LOC102607013	WD repeat-containing protein RUP2
102607031	2.1144	0.0210988	LOC102607031	auxin-responsive protein IAA30
102607034	2.18897	8.64325e-08	LOC102607034	pentatricopeptide repeat-containing protein At5g16860
102607036	-2.76414	1.94982e-14	LOC102607036	uncharacterized LOC102607036
102607040	2.66425	9.34051e-32	LOC102607040	.
102607063	2.03265	2.39188e-10	LOC102607063	uncharacterized LOC102607063
102607066	4.02008	3.95472e-29	LOC102607066	uncharacterized LOC102607066
102607069	-6.55591	1.95911e-22	LOC102607069	protein HEADING DATE 3A-like
102607070	-3.34222	3.64855e-36	LOC102607070	GDSL esterase/lipase CPRD49-like
102607074	8.14916	6.94795e-49	LOC102607074	G2/mitotic-specific cyclin S13-7
102607078	-3.05924	0.0111018	LOC102607078	rust resistance kinase Lr10-like
102607080	-2.56419	4.05582e-25	LOC102607080	REF/SRPP-like protein At1g67360
102607081	-6.73287	1.57795e-59	LOC102607081	protein DETOXIFICATION 24-like
102607086	2.8674	0.00305629	LOC102607086	serine carboxypeptidase-like 27
102607088	-4.07963	1.19228e-07	LOC102607088	GDSL esterase/lipase CPRD49
102607095	2.00309	9.88637e-21	LOC102607095	uncharacterized LOC102607095
102607100	-2.19605	1.43235e-54	LOC102607100	D-xylose-proton symporter-like 3, chloroplastic
102607106	-2.08787	2.25148e-19	LOC102607106	uncharacterized LOC102607106
102607112	-2.86889	1.37412e-12	LOC102607112	ras-related protein RABA4d
102607114	2.58198	2.08451e-51	LOC102607114	probable E3 ubiquitin-protein ligase XERICO
102607118	2.13572	3.77852e-25	LOC102607118	hypothetical protein
102607122	-2.57043	2.43982e-80	LOC102607122	hypothetical protein
102607124	2.15742	1.21562e-26	LOC102607124	probable sugar phosphate/phosphate translocator At3g10290
102607126	3.58246	1.24559e-52	LOC102607126	uncharacterized LOC102607126
102607135	4.13158	7.70621e-07	LOC102607135	.
102607152	-2.55401	1.52154e-19	LOC102607152	ABC transporter G family member 11
102607159	2.21775	1.90713e-20	LOC102607159	uncharacterized LOC102607159
102607163	2.38445	9.16569e-09	LOC102607163	serine/threonine-protein kinase-like protein CCR1
102607164	2.4958	6.08466e-10	LOC102607164	pentatricopeptide repeat-containing protein At5g66520-like
102607167	3.57933	1.12235e-79	LOC102607167	ABC transporter B family member 19
102607171	3.11879	2.31162e-60	LOC102607171	mitochondrial uncoupling protein 3
102607182	-3.08744	1.49168e-20	LOC102607182	copper transport protein ATX1
102607183	9.22759	3.81052e-34	LOC102607183	NAC domain-containing protein 7-like
102607213	-4.21123	7.02878e-26	LOC102607213	probable leucine-rich repeat receptor-like protein kinase At5g49770
102607218	-3.0544	7.63639e-15	LOC102607218	transcription factor bHLH162-like
102607219	-2.5632	9.75482e-27	LOC102607219	uncharacterized LOC102607219
102607220	5.90571	1.81142e-26	LOC102607220	putative cyclin-B3-1
102607233	2.52126	0.000305525	LOC102607233	uncharacterized LOC102607233
102607236	2.01527	1.00579e-29	LOC102607236	probable inactive receptor kinase At2g26730
102607241	3.23613	1.24118e-12	LOC102607241	probable galactinol--sucrose galactosyltransferase 2
102607242	2.02964	0.00544277	LOC102607242	putative calcium-binding protein CML19
102607245	-2.54262	2.60902e-41	LOC102607245	photosynthetic NDH subunit of subcomplex B 4, chloroplastic
102607246	2.77035	1.87971e-06	LOC102607246	21 kDa seed protein-like
102607248	4.80218	2.31579e-24	LOC102607248	CDT1-like protein b
102607249	4.12024	1.13436e-28	LOC102607249	putative surface protein SACOL0050
102607250	2.28159	1.5093e-09	LOC102607250	pentatricopeptide repeat-containing protein At1g09220, mitochondrial
102607251	-2.65728	3.37152e-21	LOC102607251	auxin-induced protein AUX28-like
102607277	4.16884	3.06454e-35	LOC102607277	trichohyalin
102607281	2.91185	2.7677e-14	LOC102607281	protein BIG GRAIN 1-like B
102607289	-3.48324	4.14331e-17	LOC102607289	transcription factor MYB108-like
102607309	-2.14727	9.08628e-17	LOC102607309	chalcone synthase 2-like
102607310	2.03787	2.18538e-06	LOC102607310	carboxylesterase 1-like
102607316	2.91764	9.82921e-42	LOC102607316	equilibrative nucleotide transporter 3-like
102607321	5.10283	9.51094e-14	LOC102607321	.
102607326	2.44574	4.41959e-45	LOC102607326	uncharacterized LOC102607326
102607328	2.25753	2.95366e-19	LOC102607328	probable disease resistance protein At4g27220
102607334	2.56582	1.83533e-14	LOC102607334	.
102607335	-3.06761	1.85218e-10	LOC102607335	wall-associated receptor kinase 2-like
102607337	3.24548	7.73337e-34	LOC102607337	uncharacterized LOC102607337
102607340	2.31865	1.36202e-19	LOC102607340	uncharacterized LOC102607340
102607358	-5.02241	2.27455e-11	LOC102607358	monothiol glutaredoxin-S9
102607360	3.43551	3.00365e-14	LOC102607360	pentatricopeptide repeat-containing protein At3g12770-like
102607364	-2.69261	1.52841e-21	LOC102607364	short-chain dehydrogenase TIC 32, chloroplastic-like
102607370	2.11192	4.27261e-14	LOC102607370	probable xyloglucan glycosyltransferase 5
102607371	-3.2962	0.000412753	LOC102607371	rust resistance kinase Lr10
102607382	-2.03606	2.0059e-21	LOC102607382	L-ascorbate peroxidase 3
102607383	-2.2567	0.0113465	LOC102607383	uncharacterized LOC102607383
102607388	-5.98643	6.09236e-29	LOC102607388	receptor-like protein 15
102607393	-16.1679	0	LOC102607393	beta-glucosidase 46-like
102607396	-2.0873	5.69329e-17	LOC102607396	peroxygenase 1
102607397	-14.3432	4.14664e-23	LOC102607397	receptor kinase-like protein Xa21
102607400	-2.17636	1.37107e-35	LOC102607400	cytochrome P450 71A22-like
102607408	-23.1516	1.02952e-13	LOC102607408	zingipain-2-like
102607410	2.39216	2.5119e-37	LOC102607410	.
102607418	-2.4643	2.04383e-07	LOC102607418	probable ADP-ribosylation factor GTPase-activating protein AGD15
102607427	2.6812	7.2748e-06	LOC102607427	protein DETOXIFICATION 54
102607431	-2.10409	1.37296e-14	LOC102607431	ATP-dependent zinc metalloprotease FTSH, chloroplastic
102607461	2.11053	0.000461163	LOC102607461	transcription factor PRE5
102607467	2.59581	0.000451696	LOC102607467	F-box protein CPR1-like
102607475	-2.62185	1.50863e-11	LOC102607475	arogenate dehydrogenase 1, chloroplastic
102607482	2.57917	2.50195e-09	LOC102607482	hypothetical protein
102607495	2.43508	2.08811e-05	LOC102607495	hypothetical protein
102607503	5.46162	4.71861e-11	LOC102607503	F-box protein SNE-like
102607506	-4.13606	6.69495e-91	LOC102607506	protease HtpX homolog
102607516	-3.40958	1.35635e-05	LOC102607516	hypothetical protein
102607526	3.12444	1.5606e-08	LOC102607526	DNA repair protein XRCC3 homolog
102607539	2.15369	2.86825e-10	LOC102607539	protein NRT1/ PTR FAMILY 4.6
102607542	3.17194	1.61838e-08	LOC102607542	pentatricopeptide repeat-containing protein At4g21065-like
102607546	3.61963	4.57238e-05	LOC102607546	ankyrin-1-like
102607547	-7.01078	5.04128e-79	LOC102607547	auxin-induced protein 22D-like
102607555	4.87883	2.31605e-07	LOC102607555	uncharacterized LOC102607555
102607557	2.00283	5.70907e-20	LOC102607557	zinc finger protein CONSTANS-LIKE 14-like
102607567	6.51459	7.15921e-61	LOC102607567	putative ABC transporter C family member 15
102607568	3.70339	7.23387e-38	LOC102607568	receptor-like protein kinase THESEUS 1
102607583	2.79501	2.38947e-09	LOC102607583	uncharacterized LOC102607583
102607589	3.28983	0.019584	LOC102607589	hypothetical protein
102607597	2.15216	4.43299e-24	LOC102607597	homeobox-leucine zipper protein ATHB-14
102607616	3.67115	1.14785e-16	LOC102607616	DNA (cytosine-5)-methyltransferase 1B-like
102607625	4.55777	2.60502e-06	LOC102607625	receptor-like protein kinase
102607626	-2.34602	1.49521e-12	LOC102607626	root phototropism protein 3-like
102607629	-2.9689	1.28812e-58	LOC102607629	lecithin-cholesterol acyltransferase-like 1
102607634	-3.05406	5.12333e-57	LOC102607634	galactoside 2-alpha-L-fucosyltransferase-like
102607644	-2.51589	9.63477e-52	LOC102607644	deoxyribodipyrimidine photo-lyase
102607653	2.74714	0.00480782	LOC102607653	glutaredoxin-C11
102607655	-3.01119	4.93156e-15	LOC102607655	probable folate-biopterin transporter 8, chloroplastic
102607660	-2.71696	0.011646	LOC102607660	cytochrome P450 94C1-like
102607677	3.9233	7.66986e-18	LOC102607677	glucan endo-1,3-beta-glucosidase 13
102607679	-2.21545	0.00016629	LOC102607679	small RNA-binding protein 11, chloroplastic-like
102607680	2.67089	4.2146e-28	LOC102607680	bifunctional nuclease 2
102607688	2.44051	1.29111e-12	LOC102607688	receptor protein kinase-like protein ZAR1
102607709	2.49834	1.26994e-31	LOC102607709	uncharacterized LOC102607709
102607710	-2.42286	4.01534e-19	LOC102607710	synaptonemal complex protein 1-like
102607715	3.01019	1.79485e-06	LOC102607715	.
102607726	2.45415	4.04304e-18	LOC102607726	uncharacterized LOC102607726
102607740	3.82267	1.51634e-12	LOC102607740	reticuline oxidase-like
102607746	2.64684	0.00206656	LOC102607746	probable protein phosphatase 2C 65
102607755	-2.63004	0.0335059	LOC102607755	cytochrome P450 86B1
102607756	3.66317	0.0253033	LOC102607756	uncharacterized LOC102607756
102607757	7.09342	4.93645e-08	LOC102607757	probable xyloglucan glycosyltransferase 6
102607764	-10.2452	3.98494e-70	LOC102607764	mitochondrial phosphate carrier protein 1, mitochondrial
102607769	2.20575	1.12712e-34	LOC102607769	glucan endo-1,3-beta-glucosidase 7
102607779	6.15158	2.42731e-52	LOC102607779	osmotin-like protein
102607784	2.86578	1.48668e-34	LOC102607784	nucleobase-ascorbate transporter 2
102607788	3.02865	5.08222e-56	LOC102607788	pre-mRNA-splicing factor SLU7-like
102607790	3.32587	0.0444321	LOC102607790	non-specific lipid-transfer protein 2
102607793	3.25728	1.83832e-15	LOC102607793	uncharacterized LOC102607793
102607794	-2.12178	2.21755e-26	LOC102607794	probable RNA-binding protein 18
102607797	3.0891	5.04803e-91	LOC102607797	uncharacterized GPI-anchored protein At4g28100
102607799	-2.53104	3.55971e-42	LOC102607799	hypothetical protein
102607802	2.10678	0.000175026	LOC102607802	START domain-containing protein 10
102607812	2.06366	2.22822e-23	LOC102607812	probable serine/threonine-protein kinase WNK9
102607819	-2.22153	0.0463746	LOC102607819	uncharacterized LOC102607819
102607823	2.18511	3.78994e-36	LOC102607823	thaumatin-like protein 1b
102607825	3.00262	0.00470364	LOC102607825	phosphatidylinositol 4-phosphate 5-kinase 6-like
102607833	-2.21879	4.88957e-14	LOC102607833	uncharacterized LOC102607833
102607840	6.40709	3.17233e-17	LOC102607840	dCTP pyrophosphatase 1
102607842	-5.39626	9.29241e-44	LOC102607842	endochitinase EP3-like
102607848	-2.90517	0.00036451	LOC102607848	copper transporter 6-like
102607849	-2.63568	5.21175e-26	LOC102607849	solute carrier family 35 member F1-like
102607850	2.09367	9.95466e-26	LOC102607850	uncharacterized LOC102607850
102607852	2.19727	0.000659649	LOC102607852	sister chromatid cohesion 1 protein 3
102607862	-5.05767	6.30391e-16	LOC102607862	uncharacterized LOC102607862
102607870	3.05514	0.000216496	LOC102607870	UDP-glycosyltransferase 73C3-like
102607881	-3.23653	1.20545e-33	LOC102607881	patatin-like protein 5
102607885	-4.93572	4.45992e-77	LOC102607885	hypothetical protein
102607890	3.05178	3.65147e-30	LOC102607890	sphingolipid delta(4)-desaturase DES1-like
102607900	2.14461	1.68567e-19	LOC102607900	uncharacterized LOC102607900
102607905	-2.15366	1.523e-42	LOC102607905	CRAL-TRIO domain-containing protein YKL091C
102607917	2.13015	1.81854e-12	LOC102607917	charged multivesicular body protein 7
102607929	2.4691	3.55941e-07	LOC102607929	uncharacterized LOC102607929
102607938	2.3417	3.51502e-26	LOC102607938	hypothetical protein
102607946	-4.33563	3.27776e-52	LOC102607946	.
102607958	5.6319	2.5759e-64	LOC102607958	caldesmon-like
102607974	-2.04901	7.94596e-08	LOC102607974	uncharacterized LOC102607974
102607988	-14.9672	3.73126e-15	LOC102607988	protein DETOXIFICATION 55
102607991	-10.9207	7.15861e-80	LOC102607991	receptor kinase-like protein Xa21
102607996	-2.00728	4.28024e-20	LOC102607996	digalactosyldiacylglycerol synthase 2, chloroplastic
102608007	2.9957	9.5261e-15	LOC102608007	F-box protein At5g49610-like
102608008	-6.79806	2.07248e-46	LOC102608008	probable rhamnogalacturonate lyase B
102608013	2.01681	3.10377e-20	LOC102608013	protein OPI10 homolog
102608017	3.25852	9.97505e-33	LOC102608017	hypothetical protein
102608021	-5.37511	2.13603e-11	LOC102608021	uncharacterized LOC102608021
102608025	-2.01284	9.40696e-13	LOC102608025	adenylate kinase 5, chloroplastic-like
102608026	-2.04646	9.15193e-24	LOC102608026	uncharacterized LOC102608026
102608029	4.55159	5.23297e-75	LOC102608029	uncharacterized LOC102608029
102608031	2.15895	2.71579e-16	LOC102608031	calcium-dependent protein kinase 33-like
102608032	-2.02706	1.78712e-17	LOC102608032	myb family transcription factor EFM
102608038	-2.8996	3.86027e-54	LOC102608038	monooxygenase 2
102608042	5.11222	1.2534e-46	LOC102608042	kinesin-like protein NACK1
102608050	2.33771	4.27986e-20	LOC102608050	auxin-binding protein T85
102608053	2.10735	1.52629e-11	LOC102608053	serine/threonine-protein kinase Nek5
102608054	2.36523	7.04027e-41	LOC102608054	tubulin beta-5 chain
102608055	-2.37652	2.96948e-48	LOC102608055	U-box domain-containing protein 4
102608057	-25.6619	2.56612e-96	LOC102608057	NAC transcription factor 29
102608058	2.24677	3.69921e-34	LOC102608058	probable LRR receptor-like serine/threonine-protein kinase At1g14390
102608063	-4.27397	1.00006e-17	LOC102608063	uncharacterized protein YpgQ
102608065	-9.00406	6.50061e-188	LOC102608065	putative phospholipid:diacylglycerol acyltransferase 2
102608078	-2.51528	1.48951e-07	LOC102608078	calmodulin-binding receptor-like cytoplasmic kinase 2
102608082	2.00715	4.43925e-11	LOC102608082	basic 7S globulin-like
102608085	4.42171	4.81634e-26	LOC102608085	eisosome protein SEG2
102608091	3.50711	2.28283e-09	LOC102608091	growth-regulating factor 9
102608094	2.11324	0.0107414	LOC102608094	uncharacterized LOC102608094
102608113	-2.04976	1.49865e-31	LOC102608113	dehydrogenase/reductase SDR family member 12
102608121	-2.06675	3.6488e-28	LOC102608121	DNA ligase 4
102608126	2.36569	0.00157478	LOC102608126	protein DETOXIFICATION 52
102608127	-2.13207	2.61244e-06	LOC102608127	zinc finger CCCH domain-containing protein 5-like
102608132	-6.88644	1.08753e-66	LOC102608132	NAC domain-containing protein 100
102608149	3.92746	4.2753e-37	LOC102608149	uncharacterized LOC102608149
102608164	2.6435	0.000790103	LOC102608164	hypothetical protein
102608174	4.88958	9.1085e-06	LOC102608174	protein MIZU-KUSSEI 1
102608177	-2.67	2.84595e-25	LOC102608177	putative glucose-6-phosphate 1-epimerase
102608183	2.49262	1.83814e-18	LOC102608183	probable receptor-like protein kinase At5g38990
102608185	2.4545	1.02253e-28	LOC102608185	subtilisin-like protease SBT2.2
102608187	-8.38531	1.69091e-223	LOC102608187	glycerophosphodiester phosphodiesterase GDPD1, chloroplastic-like
102608194	2.52465	4.49819e-32	LOC102608194	aspartate-semialdehyde dehydrogenase
102608213	-2.15969	0.0419644	LOC102608213	.
102608224	-2.3831	1.94042e-36	LOC102608224	protein MAINTENANCE OF PSII UNDER HIGH LIGHT 1
102608228	7.77449	3.65523e-39	LOC102608228	serine carboxypeptidase-like 45
102608229	3.55579	1.0531e-74	LOC102608229	fasciclin-like arabinogalactan protein 1
102608233	-2.23749	1.40117e-26	LOC102608233	uncharacterized LOC102608233
102608234	10.7667	2.55899e-08	LOC102608234	hypothetical protein
102608236	-2.27878	1.22774e-50	LOC102608236	CBL-interacting serine/threonine-protein kinase 24
102608237	2.16157	3.33246e-09	LOC102608237	homeobox-leucine zipper protein ATHB-12-like
102608242	2.7396	7.05023e-05	LOC102608242	extensin-2-like
102608251	3.36038	0.0413288	LOC102608251	uncharacterized LOC102608251
102608257	-2.18341	6.63381e-26	LOC102608257	NAD-dependent protein deacylase SRT2
102608259	2.01093	4.4139e-14	LOC102608259	protein EARLY-RESPONSIVE TO DEHYDRATION 7, chloroplastic-like
102608279	2.53478	1.29229e-56	LOC102608279	uncharacterized LOC102608279
102608282	2.18253	0.00838186	LOC102608282	uncharacterized LOC102608282
102608283	6.16669	6.72202e-46	LOC102608283	cell division cycle 20.2, cofactor of APC complex-like
102608287	-5.05552	2.23683e-17	LOC102608287	isoflavone reductase homolog
102608295	-3.06092	5.12769e-15	LOC102608295	uncharacterized LOC102608295
102608304	-2.07007	2.23089e-23	LOC102608304	probable transcription factor KAN4
102608308	2.57622	0.0111325	LOC102608308	.
102608315	2.42634	1.21474e-25	LOC102608315	alpha-aminoadipic semialdehyde synthase
102608318	13.8824	4.49222e-179	LOC102608318	cysteine proteinase inhibitor 6-like
102608321	2.87293	2.21998e-74	LOC102608321	glutathione hydrolase 3
102608334	-2.59082	2.11725e-37	LOC102608334	ABC transporter I family member 19
102608337	-2.70361	2.64028e-43	LOC102608337	probable pyridoxal 5'-phosphate synthase subunit PDX1
102608344	3.19227	6.24789e-21	LOC102608344	probable serine/threonine-protein kinase DDB_G0291918
102608347	-2.60611	3.55847e-63	LOC102608347	SNF1-related protein kinase regulatory subunit gamma-1-like
102608356	-2.32258	2.72552e-14	LOC102608356	protein DETOXIFICATION 22-like
102608358	-2.58375	2.34453e-05	LOC102608358	.
102608366	-13.692	1.22066e-17	LOC102608366	G-type lectin S-receptor-like serine/threonine-protein kinase CES101
102608368	-17.1511	1.13333e-95	LOC102608368	ABC transporter G family member 29-like
102608371	3.20704	1.80618e-08	LOC102608371	B-box zinc finger protein 18-like
102608372	4.51952	7.86643e-23	LOC102608372	CLAVATA3/ESR (CLE)-related protein 46
102608373	-27.3132	2.49362e-70	LOC102608373	protein DETOXIFICATION 40-like
102608376	-7.03184	8.76382e-121	LOC102608376	beta-glucosidase 46-like
102608384	-5.58349	8.65998e-11	LOC102608384	UPF0481 protein At3g47200-like
102608385	-2.64943	5.385e-14	LOC102608385	cationic amino acid transporter 5
102608396	-15.5929	2.61369e-65	LOC102608396	uncharacterized LOC102608396
102608404	-2.07035	1.10687e-09	LOC102608404	alpha-crystallin domain-containing protein 22.3
102608414	-13.0995	1.82184e-86	LOC102608414	probable leucine-rich repeat receptor-like protein kinase At1g35710
102608434	3.8428	6.86108e-28	LOC102608434	GDSL esterase/lipase At1g09390-like
102608435	-5.65624	5.85394e-20	LOC102608435	7-deoxyloganetic acid glucosyltransferase-like
102608436	-2.12281	1.09963e-33	LOC102608436	S-adenosylmethionine decarboxylase proenzyme
102608442	2.39019	2.9884e-06	LOC102608442	uncharacterized LOC102608442
102608471	2.58768	5.11289e-10	LOC102608471	hypothetical protein
102608480	2.2043	1.84792e-07	LOC102608480	uncharacterized LOC102608480
102608485	2.62881	5.50492e-31	LOC102608485	DNA (cytosine-5)-methyltransferase DRM2
102608496	-3.96127	8.72565e-24	LOC102608496	.
102608501	-4.70182	1.30356e-07	LOC102608501	uncharacterized LOC102608501
102608509	-2.0818	4.7656e-13	LOC102608509	cysteine proteinase 15A-like
102608520	2.23975	2.80107e-17	LOC102608520	uncharacterized LOC102608520
102608530	3.25311	6.72681e-10	LOC102608530	cell division control protein 45 homolog
102608539	3.64191	2.31618e-21	LOC102608539	ABC transporter G family member 14
102608542	-6.2496	1.19474e-24	LOC102608542	G-type lectin S-receptor-like serine/threonine-protein kinase At1g11330
102608550	-2.54831	1.73692e-40	LOC102608550	ATP-dependent Clp protease proteolytic subunit-related protein 1, chloroplastic
102608556	-3.56238	1.36657e-61	LOC102608556	probable pyridoxal 5'-phosphate synthase subunit PDX2
102608558	-2.51914	1.70025e-19	LOC102608558	GDSL esterase/lipase EXL3-like
102608575	-2.80261	4.26205e-19	LOC102608575	phospholipase A1-Igamma3, chloroplastic
102608582	3.2109	5.26794e-42	LOC102608582	putative E3 ubiquitin-protein ligase LIN-1
102608585	24.4928	0	LOC102608585	small heat shock protein, chloroplastic
102608586	-2.23464	3.02634e-22	LOC102608586	chloroplast stem-loop binding protein of 41 kDa b, chloroplastic
102608596	3.03848	1.47387e-09	LOC102608596	G-type lectin S-receptor-like serine/threonine-protein kinase RLK1
102608597	-2.79452	2.75675e-08	LOC102608597	cytochrome P450 82C4-like
102608606	-5.49746	0.000586771	LOC102608606	wall-associated receptor kinase-like 9
102608611	-2.0775	0.00711139	LOC102608611	protein ACCELERATED CELL DEATH 6-like
102608614	3.94447	1.94956e-122	LOC102608614	DELLA protein GAI
102608629	2.60562	4.7335e-06	LOC102608629	CASP-like protein 4B1
102608630	-2.593	1.89902e-43	LOC102608630	apoptosis-inducing factor 2
102608640	2.89887	0.0156077	LOC102608640	FT-interacting protein 1-like
102608646	-2.12156	1.68217e-27	LOC102608646	ADP-ribosylation factor-like protein 2
102608649	-3.11835	0.000461946	LOC102608649	uncharacterized LOC102608649
102608654	2.27237	0.0310973	LOC102608654	umecyanin-like
102608660	9.74321	4.76147e-11	LOC102608660	auxin-responsive protein SAUR68-like
102608667	2.14544	6.84336e-07	LOC102608667	mitogen-activated protein kinase kinase kinase 5
102608668	-2.1905	1.24446e-27	LOC102608668	inner membrane protein PPF-1, chloroplastic
102608670	-2.55297	2.61126e-23	LOC102608670	uncharacterized LOC102608670
102608673	2.00795	3.28061e-05	LOC102608673	pentatricopeptide repeat-containing protein At4g14850
102608675	5.7821	6.50223e-07	LOC102608675	3-ketoacyl-CoA synthase 20-like
102608685	4.12935	2.43382e-27	LOC102608685	protein TPX2
102608693	-2.81924	9.99906e-08	LOC102608693	myb family transcription factor PHL5
102608697	-3.0583	1.01616e-42	LOC102608697	hypothetical protein
102608703	-4.73595	9.62535e-133	LOC102608703	hypothetical protein
102608709	2.70753	0.00101745	LOC102608709	TMV resistance protein N-like
102608711	-2.42613	4.51196e-55	LOC102608711	hypothetical protein
102608716	3.63909	6.50036e-14	LOC102608716	probable pectinesterase 68
102608722	2.35775	5.25438e-16	LOC102608722	uncharacterized LOC102608722
102608723	9.17212	5.00878e-25	LOC102608723	(R,S)-reticuline 7-O-methyltransferase-like
102608732	3.55082	2.25631e-13	LOC102608732	homeobox-leucine zipper protein HAT7
102608734	5.05569	5.38116e-28	LOC102608734	(-)-isopiperitenol/(-)-carveol dehydrogenase, mitochondrial
102608736	-2.67726	8.28567e-05	LOC102608736	rust resistance kinase Lr10-like
102608737	-2.63042	2.22367e-26	LOC102608737	hypothetical protein
102608738	-2.37264	1.17051e-11	LOC102608738	ASC1-like protein
102608739	-2.89539	0.0286589	LOC102608739	uncharacterized LOC102608739
102608746	2.04802	2.50651e-11	LOC102608746	probable disease resistance protein At5g63020
102608752	2.10187	2.62258e-11	LOC102608752	probable WRKY transcription factor 74
102608761	2.446	1.219e-32	LOC102608761	calmodulin-binding receptor kinase CaMRLK
102608767	2.16646	2.06792e-16	LOC102608767	gibberellin 20 oxidase 1
102608786	-3.08767	1.19303e-09	LOC102608786	WAT1-related protein At5g64700-like
102608791	-7.87467	5.77952e-19	LOC102608791	putative 12-oxophytodienoate reductase 11
102608794	3.09227	0.00296375	LOC102608794	protein SHI RELATED SEQUENCE 5
102608797	5.55571	4.12942e-52	LOC102608797	uncharacterized LOC102608797
102608799	2.26482	4.08629e-11	LOC102608799	phosphatidylinositol-3-phosphatase myotubularin-1-like
102608802	-9.20953	1.15797e-262	LOC102608802	alpha-aminoadipic semialdehyde synthase-like
102608805	5.70767	1.60633e-52	LOC102608805	classical arabinogalactan protein 4-like
102608812	2.63841	7.80208e-38	LOC102608812	dehydration-responsive element-binding protein 3
102608819	4.46291	2.88678e-18	LOC102608819	transcription repressor OFP16-like
102608824	-9.32055	7.56527e-21	LOC102608824	uncharacterized LOC102608824
102608839	2.11279	2.57376e-07	LOC102608839	pentatricopeptide repeat-containing protein At4g39530-like
102608840	2.64521	9.75844e-40	LOC102608840	mitotic checkpoint protein BUB3.2
102608845	-2.07776	2.3595e-24	LOC102608845	inosine triphosphate pyrophosphatase
102608855	3.15763	1.1028e-32	LOC102608855	kinesin-like protein KIN-12C
102608868	3.43669	2.2699e-13	LOC102608868	coumaroyl-CoA:anthocyanidin 3-O-glucoside-6''-O-coumaroyltransferase 2-like
102608869	-2.61992	0.00455345	LOC102608869	protein yippee-like At4g27745
102608877	6.76159	2.36444e-49	LOC102608877	hypothetical protein
102608885	3.88447	2.13258e-35	LOC102608885	serine/threonine-protein kinase TIO
102608891	3.2168	2.45931e-07	LOC102608891	G-type lectin S-receptor-like serine/threonine-protein kinase LECRK3
102608893	5.6063	2.32669e-86	LOC102608893	uncharacterized LOC102608893
102608894	-2.98114	2.90355e-18	LOC102608894	protein ECERIFERUM 3
102608908	5.72786	1.84008e-09	LOC102608908	protein STICHEL-like 2
102608914	-2.33343	1.8244e-25	LOC102608914	F-box/FBD/LRR-repeat protein At5g53840-like
102608921	-4.75035	4.02338e-27	LOC102608921	probable WRKY transcription factor 33
102608931	-2.13849	2.87973e-45	LOC102608931	probable LRR receptor-like serine/threonine-protein kinase At1g67720
102608943	7.50412	5.15802e-08	LOC102608943	auxin-responsive protein SAUR68-like
102608950	2.58081	3.42258e-31	LOC102608950	50S ribosomal protein L25
102608958	6.06758	6.36187e-23	LOC102608958	EPIDERMAL PATTERNING FACTOR-like protein 5
102608964	2.99419	1.80526e-20	LOC102608964	uncharacterized LOC102608964
102608966	2.42351	0.023347	LOC102608966	uncharacterized LOC102608966
102608980	-2.28539	8.73264e-39	LOC102608980	beta-carotene isomerase D27, chloroplastic
102608995	-2.64011	2.71881e-05	LOC102608995	receptor-like protein EIX1
102609018	-2.2407	6.38628e-34	LOC102609018	uncharacterized LOC102609018
102609020	2.58324	3.45117e-07	LOC102609020	pentatricopeptide repeat-containing protein At5g38730
102609038	4.01938	1.12758e-66	LOC102609038	receptor protein kinase-like protein At4g34220
102609047	-4.40107	4.48659e-103	LOC102609047	pheophytinase, chloroplastic
102609049	2.0215	9.96261e-08	LOC102609049	uncharacterized protein At5g39865
102609054	-3.22617	0.00981816	LOC102609054	.
102609055	-10.3988	3.84221e-18	LOC102609055	UPF0481 protein At3g47200-like
102609058	-4.60535	5.13078e-05	LOC102609058	.
102609062	-5.0241	2.43441e-37	LOC102609062	MACPF domain-containing protein At1g14780
102609063	-7.40388	3.0433e-85	LOC102609063	SPX domain-containing protein 3
102609073	-2.23647	0.000719565	LOC102609073	receptor-like protein 6
102609076	2.25553	4.18789e-10	LOC102609076	P-loop guanosine triphosphatase YjiA-like
102609084	-3.1779	1.56973e-28	LOC102609084	dihydrofolate reductase-like
102609085	-3.51351	5.35085e-48	LOC102609085	MDIS1-interacting receptor like kinase 2-like
102609087	-3.92529	0.00044739	LOC102609087	wall-associated receptor kinase 2-like
102609089	-2.82658	1.04276e-56	LOC102609089	ferredoxin-dependent glutamate synthase, chloroplastic
102609090	-2.24427	0.00045584	LOC102609090	putative 12-oxophytodienoate reductase 11
102609092	2.42746	5.95738e-09	LOC102609092	transcription factor bHLH35
102609111	-19.3206	8.14534e-27	LOC102609111	chloroplast envelope quinone oxidoreductase homolog
102609116	-2.16271	1.56112e-39	LOC102609116	ABC transporter B family member 26, chloroplastic
102609123	-2.39824	5.54767e-41	LOC102609123	uncharacterized LOC102609123
102609128	-2.39469	2.90576e-23	LOC102609128	zinc finger protein ZAT10
102609137	2.35312	2.91212e-42	LOC102609137	tubulin alpha chain
102609152	-3.79373	9.39178e-42	LOC102609152	uncharacterized membrane protein YjcL-like
102609159	3.74392	8.428e-07	LOC102609159	histone-lysine N-methyltransferase ATXR6
102609162	2.39728	9.34067e-12	LOC102609162	G-type lectin S-receptor-like serine/threonine-protein kinase SD2-5
102609166	-5.88191	1.10119e-52	LOC102609166	guanosine deaminase-like
102609167	-2.52009	2.36739e-16	LOC102609167	RNA-binding protein 24-B-like
102609178	2.04697	5.97829e-07	LOC102609178	ankyrin-1-like
102609184	2.37177	2.12823e-06	LOC102609184	pentatricopeptide repeat-containing protein At1g31430
102609186	9.1595	1.30291e-38	LOC102609186	cytochrome P450 78A9-like
102609190	2.55745	2.62676e-56	LOC102609190	galactoside 2-alpha-L-fucosyltransferase-like
102609195	2.01397	3.03169e-20	LOC102609195	chlorophyll a-b binding protein CP26, chloroplastic
102609204	7.26869	1.20642e-09	LOC102609204	lysine-specific demethylase JMJ25-like
102609205	2.31074	7.91418e-11	LOC102609205	pentatricopeptide repeat-containing protein At2g37310
102609212	4.21086	3.92843e-09	LOC102609212	pentatricopeptide repeat-containing protein At2g02750-like
102609220	-2.95366	1.77014e-14	LOC102609220	putative leucine-rich repeat receptor-like serine/threonine-protein kinase At2g24130
102609228	-2.34674	0.00115012	LOC102609228	laccase-12-like
102609232	2.0545	0.00013177	LOC102609232	protein HYPER-SENSITIVITY-RELATED 4-like
102609239	10.1918	5.87154e-35	LOC102609239	tropinone reductase homolog At2g29170-like
102609251	-2.07536	7.52893e-12	LOC102609251	mitochondrial amidoxime reducing component 2-like
102609256	-5.29967	4.88927e-05	LOC102609256	bidirectional sugar transporter SWEET3
102609257	2.22968	1.89405e-40	LOC102609257	protein disulfide isomerase-like 2-3
102609264	2.22142	1.73737e-08	LOC102609264	coumarin 8-geranyltransferase 1b, chloroplastic-like
102609268	-3.64099	4.46512e-49	LOC102609268	uncharacterized LOC102609268
102609272	2.22315	0.00568813	LOC102609272	basic leucine zipper 4-like
102609278	4.89404	2.15521e-41	LOC102609278	floral homeotic protein PMADS 1-like
102609281	-3.23283	4.06299e-33	LOC102609281	receptor-like protein EIX2
102609288	2.89908	6.95936e-28	LOC102609288	heavy metal-associated isoprenylated plant protein 41-like
102609295	3.46252	6.45073e-14	LOC102609295	WAT1-related protein At5g40240-like
102609300	5.18317	9.58608e-36	LOC102609300	BTB/POZ domain-containing protein At1g03010
102609302	7.9685	4.11229e-55	LOC102609302	xanthohumol 4-O-methyltransferase-like
102609315	-2.67729	0.000867457	LOC102609315	uncharacterized LOC102609315
102609322	-2.25468	1.02754e-25	LOC102609322	protein yippee-like
102609323	-3.03526	1.37187e-28	LOC102609323	.
102609333	2.09178	8.3422e-12	LOC102609333	PRA1 family protein E
102609334	-2.12771	4.73145e-38	LOC102609334	formamidase-like
102609335	4.44586	3.85756e-10	LOC102609335	cyclin-D4-1
102609336	-2.46983	1.83842e-32	LOC102609336	4-coumarate--CoA ligase-like 7
102609339	2.12277	3.73351e-15	LOC102609339	protein MID1-COMPLEMENTING ACTIVITY 1
102609341	3.23124	1.83546e-21	LOC102609341	uncharacterized LOC102609341
102609342	2.13522	0.00151459	LOC102609342	protein DOG1-like 4
102609353	-2.71942	4.7488e-48	LOC102609353	uncharacterized hydrolase YNR064C
102609360	-2.87076	2.90557e-07	LOC102609360	uncharacterized LOC102609360
102609372	-2.00651	2.05679e-22	LOC102609372	nuclear transcription factor Y subunit C-9
102609413	-2.31249	0.0475916	LOC102609413	ACD11 homolog protein
102609415	-2.39929	0.0376913	LOC102609415	putative germin-like protein 9-2
102609419	2.22589	3.83133e-08	LOC102609419	actin-depolymerizing factor 5
102609442	-5.07534	1.46909e-143	LOC102609442	ferric reduction oxidase 4
102609446	6.20525	8.28733e-05	LOC102609446	ethylene-responsive transcription factor CRF5
102609450	-2.10187	1.39358e-10	LOC102609450	uncharacterized LOC102609450
102609463	2.5473	1.41031e-48	LOC102609463	chlorophyll a-b binding protein CP24 10A, chloroplastic
102609470	-2.52491	5.41715e-36	LOC102609470	protein LAZ1 homolog 2
102609473	-8.54261	9.25771e-235	LOC102609473	hypothetical protein
102609475	2.29234	6.73074e-15	LOC102609475	methionine gamma-lyase
102609477	2.47878	2.62067e-25	LOC102609477	LRR receptor-like serine/threonine-protein kinase FEI 2
102609481	3.90836	0.000963996	LOC102609481	uncharacterized LOC102609481
102609482	-5.02195	1.60798e-80	LOC102609482	transcription factor PIF7
102609498	-3.79918	3.63571e-48	LOC102609498	uncharacterized LOC102609498
102609508	2.90862	2.28453e-09	LOC102609508	probable inactive leucine-rich repeat receptor-like protein kinase At3g03770
102609510	2.47744	3.23816e-38	LOC102609510	aspartic proteinase-like protein 1
102609515	-3.25887	2.07893e-06	LOC102609515	disease resistance protein SUMM2-like
102609520	-8.59699	6.67577e-33	LOC102609520	uncharacterized LOC102609520
102609535	-2.34209	1.23925e-37	LOC102609535	RNA polymerase sigma factor sigE, chloroplastic/mitochondrial
102609536	-6.96478	8.53706e-07	LOC102609536	uncharacterized LOC102609536
102609540	-2.26895	1.65984e-06	LOC102609540	WAT1-related protein At5g40240-like
102609550	3.9752	5.25775e-95	LOC102609550	transcription factor bHLH74
102609557	-20.0121	3.41946e-10	LOC102609557	.
102609559	5.38256	3.37173e-05	LOC102609559	uncharacterized LOC102609559
102609563	3.21673	0.00404366	LOC102609563	uncharacterized LOC102609563
102609564	-2.75035	1.52899e-07	LOC102609564	hypothetical protein
102609565	-2.97596	0.00904114	LOC102609565	oleosin 1
102609566	-3.9477	2.0031e-17	LOC102609566	uncharacterized LOC102609566
102609567	-2.54306	1.03353e-19	LOC102609567	leucine-rich repeat receptor-like serine/threonine/tyrosine-protein kinase SOBIR1
102609568	-3.7602	3.08812e-37	LOC102609568	UDP-galactose/UDP-glucose transporter 2
102609574	8.34255	2.01492e-43	LOC102609574	xanthohumol 4-O-methyltransferase-like
102609575	-2.54287	3.92947e-17	LOC102609575	polyubiquitin
102609584	-2.83989	4.46634e-34	LOC102609584	uncharacterized LOC102609584
102609586	-2.76909	0.041766	LOC102609586	cytochrome P450 71A1-like
102609588	-2.79234	4.73801e-28	LOC102609588	uncharacterized LOC102609588
102609592	-8.30163	3.88375e-143	LOC102609592	lipase-like PAD4
102609596	2.17692	4.84196e-31	LOC102609596	D-3-phosphoglycerate dehydrogenase 1, chloroplastic
102609598	2.10474	1.64354e-16	LOC102609598	organ-specific protein P4-like
102609620	2.9543	0.0231603	LOC102609620	transcription factor LAF1-like
102609622	2.29218	1.73712e-29	LOC102609622	photosystem I reaction center subunit XI, chloroplastic
102609624	-23.6751	1.74054e-27	LOC102609624	cytochrome P450 704C1-like
102609629	3.14805	5.42718e-09	LOC102609629	uncharacterized LOC102609629
102609634	-7.36288	6.51312e-11	LOC102609634	histidine-containing phosphotransfer protein 5
102609635	-2.12771	1.50097e-06	LOC102609635	non-structural maintenance of chromosomes element 4 homolog A
102609639	2.5729	0.000425344	LOC102609639	kinesin-like protein KIN-1
102609650	-4.94037	1.31512e-68	LOC102609650	probable pectinesterase/pectinesterase inhibitor 12
102609652	2.27385	9.85719e-13	LOC102609652	caffeic acid 3-O-methyltransferase-like
102609658	-2.34702	3.65836e-17	LOC102609658	cytochrome P450 CYP72A219-like
102609663	3.52847	2.58892e-13	LOC102609663	protein DETOXIFICATION 27-like
102609675	-4.38614	6.86576e-11	LOC102609675	flotillin-like protein 4
102609676	-2.06798	6.80041e-35	LOC102609676	transcription initiation factor TFIID subunit 10
102609678	-2.98528	1.13222e-39	LOC102609678	two-component response regulator ARR11
102609679	8.72807	7.70027e-15	LOC102609679	basic leucine zipper 43
102609694	-11.633	1.28512e-99	LOC102609694	uncharacterized LOC102609694
102609703	8.82124	1.38823e-64	LOC102609703	hypothetical protein
102609708	-12.4249	1.71328e-67	LOC102609708	.
102609711	3.26161	2.53745e-14	LOC102609711	E3 ubiquitin-protein ligase ORTHRUS 2
102609724	2.77329	2.04535e-60	LOC102609724	WD repeat-containing protein 44
102609728	-2.05431	2.33539e-30	LOC102609728	trans-resveratrol di-O-methyltransferase
102609733	10.4612	3.08501e-26	LOC102609733	luminal-binding protein 5
102609735	-3.73641	2.41152e-48	LOC102609735	stearoyl-[acyl-carrier-protein] 9-desaturase, chloroplastic-like
102609736	-2.36724	7.38177e-22	LOC102609736	.
102609753	-2.94585	1.15445e-41	LOC102609753	uncharacterized LOC102609753
102609760	-4.79669	0.0101513	LOC102609760	adenine/guanine permease AZG2
102609761	-17.5872	1.67597e-50	LOC102609761	uncharacterized LOC102609761
102609767	6.95688	8.91272e-83	LOC102609767	uncharacterized LOC102609767
102609785	-2.7749	0.00224486	LOC102609785	ubiquitin-like-specific protease ESD4
102609795	-2.94222	9.03084e-29	LOC102609795	probable disease resistance protein At5g63020
102609798	-2.87437	7.84281e-22	LOC102609798	uncharacterized LOC102609798
102609805	-3.94698	1.07572e-36	LOC102609805	.
102609807	3.43354	4.54706e-16	LOC102609807	uncharacterized LOC102609807
102609810	3.03933	6.93797e-20	LOC102609810	patatin-like protein 6
102609815	3.6419	5.96355e-33	LOC102609815	structural maintenance of chromosomes protein 2-1
102609845	2.31512	7.01632e-16	LOC102609845	B-box zinc finger protein 21
102609851	3.67737	0.00139062	LOC102609851	uncharacterized LOC102609851
102609854	4.04245	2.15591e-06	LOC102609854	hypothetical protein
102609870	2.46556	0.00161125	LOC102609870	membrane protein PM19L-like
102609880	2.01509	5.15205e-30	LOC102609880	protein NSP-INTERACTING KINASE 1
102609882	-4.70004	4.11755e-59	LOC102609882	ABC transporter B family member 15-like
102609893	2.2164	6.77225e-29	LOC102609893	mucin-17
102609895	2.04464	0.003316	LOC102609895	shikimate O-hydroxycinnamoyltransferase-like
102609896	2.26351	2.08213e-11	LOC102609896	probable receptor-like protein kinase At2g23200
102609910	-2.05081	4.42338e-06	LOC102609910	protein NRT1/ PTR FAMILY 4.5-like
102609915	-3.82021	1.42927e-06	LOC102609915	uncharacterized LOC102609915
102609917	-2.3596	4.38406e-34	LOC102609917	E3 ubiquitin-protein ligase RHF2A-like
102609919	2.70443	1.21823e-20	LOC102609919	lipid phosphate phosphatase 2-like
102609924	3.60301	0.0128548	LOC102609924	transcription factor MYB41-like
102609940	2.08246	7.28084e-08	LOC102609940	transcription factor TCP11
102609943	2.20247	9.04117e-17	LOC102609943	uncharacterized LOC102609943
102609951	-6.09462	9.35398e-15	LOC102609951	receptor-like protein EIX2
102609952	2.07987	2.24444e-21	LOC102609952	3-hydroxy-3-methylglutaryl-coenzyme A reductase 1
102609953	5.47179	1.44628e-46	LOC102609953	chaperone protein ClpB1-like
102609959	-2.40154	9.14245e-11	LOC102609959	.
102609963	2.29077	2.45515e-07	LOC102609963	meiotic nuclear division protein 1 homolog
102609966	2.16899	0.00490851	LOC102609966	phospholipase A1-Ibeta2, chloroplastic
102609967	-2.08505	5.10577e-13	LOC102609967	protein arginine N-methyltransferase 1.6
102609976	8.49692	1.89651e-49	LOC102609976	anthranilate N-methyltransferase-like
102609980	2.15281	1.44999e-14	LOC102609980	hypothetical protein
102609981	2.02763	2.83738e-10	LOC102609981	CCG-binding protein 1
102609989	-2.08929	8.17806e-36	LOC102609989	hypothetical protein
102609991	-2.16921	6.97471e-23	LOC102609991	protein NRT1/ PTR FAMILY 3.1-like
102609996	2.12913	0.00173727	LOC102609996	protein ECERIFERUM 1
102610008	-2.0473	1.98712e-24	LOC102610008	3-epi-6-deoxocathasterone 23-monooxygenase
102610012	5.15653	1.61016e-36	LOC102610012	cell division protein FtsZ homolog 2-1, chloroplastic-like
102610015	3.12485	1.65923e-18	LOC102610015	probable LRR receptor-like serine/threonine-protein kinase At4g36180
102610022	-4.44879	5.89006e-53	LEA5	late embryogenesis abundant protein Lea5-like
102610031	-2.02138	3.38379e-27	LOC102610031	(+)-neomenthol dehydrogenase-like
102610033	2.38086	3.56888e-32	LOC102610033	arabinogalactan protein 16-like
102610038	-2.38816	1.04415e-13	LOC102610038	NAC domain-containing protein 35
102610039	2.27394	4.76685e-07	LOC102610039	protein TSS-like
102610041	3.08058	1.37697e-18	LOC102610041	ribonucleases P/MRP protein subunit POP1
102610043	-2.24083	1.1099e-25	LOC102610043	hypothetical protein
102610047	3.77353	3.038e-06	LOC102610047	formin-like protein 11
102610053	5.93185	8.6815e-05	LOC102610053	clathrin light chain 1-like
102610059	-3.0603	6.31967e-21	LOC102610059	uncharacterized LOC102610059
102610061	2.58743	6.31012e-28	LOC102610061	cytochrome P450 CYP72A219-like
102610064	2.51697	2.68587e-52	LOC102610064	65-kDa microtubule-associated protein 1
102610069	-2.01951	1.82827e-06	LOC102610069	respiratory burst oxidase homolog protein A
102610070	-15.0191	1.55958e-41	LOC102610070	protein NRT1/ PTR FAMILY 2.11-like
102610072	2.16273	2.29501e-18	LOC102610072	LRR receptor-like serine/threonine-protein kinase
102610074	-2.40635	1.37316e-05	LOC102610074	remorin 4.1
102610081	3.622	0.00665804	LOC102610081	uncharacterized LOC102610081
102610093	-2.21641	4.91816e-26	LOC102610093	cytochrome P450 89A2-like
102610097	-2.78827	3.20087e-44	LOC102610097	MDIS1-interacting receptor like kinase 2
102610099	-4.34953	5.54183e-17	LOC102610099	uncharacterized LOC102610099
102610100	34.1399	4.70935e-33	LOC102610100	tyrosine decarboxylase 1-like
102610101	2.13046	5.26208e-22	LOC102610101	cellulose synthase A catalytic subunit 2 [UDP-forming]
102610110	4.74628	8.87241e-19	LOC102610110	LOB domain-containing protein 38-like
102610117	8.38456	2.48672e-38	LOC102610117	tropinone reductase homolog At2g29170-like
102610118	2.919	2.58125e-08	LOC102610118	pentatricopeptide repeat-containing protein At2g17525, mitochondrial
102610119	2.00885	5.82589e-16	LOC102610119	F-box/kelch-repeat protein At1g15670
102610120	-3.76219	4.03665e-92	LOC102610120	CASP-like protein 1E2
102610124	-2.04989	4.26349e-05	LOC102610124	protein NRT1/ PTR FAMILY 5.2-like
102610126	-7.08735	4.36293e-66	LOC102610126	probable inorganic phosphate transporter 1-7
102610129	-2.14128	3.82172e-26	LOC102610129	SH3 domain-containing protein 1-like
102610130	-9.50856	1.39844e-124	LOC102610130	receptor-like protein 14
102610141	-2.17865	4.24208e-21	LOC102610141	serine--glyoxylate aminotransferase
102610150	-2.00832	5.12653e-11	LOC102610150	early nodulin-like protein 3
102610152	5.02982	2.50121e-07	LOC102610152	putative disease resistance RPP13-like protein 1
102610158	4.30254	0.000447218	LOC102610158	uncharacterized LOC102610158
102610165	2.18458	1.09585e-13	LOC102610165	uncharacterized LOC102610165
102610179	3.40094	6.12231e-06	LOC102610179	membrane protein PM19L-like
102610181	-2.8284	6.3259e-14	LOC102610181	protein ECERIFERUM 1-like
102610182	3.99609	7.41789e-32	LOC102610182	amino acid transporter AVT1D
102610188	-2.61742	6.77233e-59	LOC102610188	transcription factor MYB1R1
102610203	-2.96041	6.57083e-16	LOC102610203	probable LRR receptor-like serine/threonine-protein kinase At3g47570
102610215	-2.41765	5.75835e-21	LOC102610215	hypothetical protein
102610227	2.19689	1.57199e-10	LOC102610227	MYB-like transcription factor ETC3
102610235	2.47678	5.99148e-17	LOC102610235	uncharacterized protein C594.04c
102610241	10.1928	4.8844e-51	LOC102610241	beta-D-glucosyl crocetin beta-1,6-glucosyltransferase-like
102610247	-3.13651	2.86845e-05	LOC102610247	protein NRT1/ PTR FAMILY 7.1
102610254	6.18518	1.49125e-51	LOC102610254	uncharacterized LOC102610254
102610266	-2.1291	1.06526e-31	LOC102610266	pectinesterase
102610272	-2.8759	4.42966e-32	LOC102610272	21.7 kDa class VI heat shock protein
102610292	4.34658	5.06222e-11	LOC102610292	myb family transcription factor PHL7-like
102610298	-2.55489	7.66035e-06	LOC102610298	uncharacterized LOC102610298
102610301	4.20979	3.65618e-17	LOC102610301	mechanosensitive ion channel protein 10-like
102610307	-2.13773	3.63253e-38	LOC102610307	agmatine deiminase
102610308	-7.30172	5.2442e-62	LOC102610308	protein ECERIFERUM 1
102610311	2.00091	0.0212409	LOC102610311	two-component response regulator ARR17
102610318	2.05873	1.17509e-17	LOC102610318	kinesin-like protein KIN-13B
102610321	2.36784	3.4705e-13	LOC102610321	putative disease resistance protein RGA3
102610322	-4.88259	6.43383e-36	LOC102610322	uncharacterized LOC102610322
102610328	-2.20676	1.38571e-19	LOC102610328	probable serine/threonine-protein kinase PBL5
102610332	2.47417	9.23092e-21	LOC102610332	trihelix transcription factor GTL1
102610333	3.32059	1.46897e-27	LOC102610333	EH domain-containing protein 2-like
102610345	2.80964	9.83302e-07	LOC102610345	heavy metal-associated isoprenylated plant protein 31
102610350	-3.8312	4.62671e-41	LOC102610350	(+)-neomenthol dehydrogenase-like
102610354	2.77089	6.3366e-25	LOC102610354	GDSL esterase/lipase At5g14450
102610361	-2.48368	2.70093e-05	LOC102610361	probable disease resistance protein At4g27220
102610372	2.78955	9.378e-17	LOC102610372	annexin D1-like
102610376	-2.35636	2.06467e-05	LOC102610376	cx9C motif-containing protein 4
102610378	-8.41994	7.07742e-22	LOC102610378	uncharacterized LOC102610378
102610395	2.23042	1.49875e-31	LOC102610395	methyl-CpG-binding domain-containing protein 4-like
102610402	2.23841	1.19106e-16	LOC102610402	uncharacterized LOC102610402
102610405	-2.35114	1.39808e-15	LOC102610405	myb-related protein 306-like
102610407	3.78152	9.95983e-31	LOC102610407	hypothetical protein
102610410	-2.65254	2.67673e-62	LOC102610410	hypothetical protein
102610425	2.88554	0.0202832	LOC102610425	auxin-responsive protein SAUR64
102610426	2.29503	1.43732e-17	LOC102610426	QWRF motif-containing protein 2
102610429	4.61954	2.46571e-05	LOC102610429	peroxidase 51-like
102610436	2.33767	3.03939e-24	LOC102610436	putative cyclin-D6-1
102610439	2.13708	5.10584e-09	LOC102610439	hypothetical protein
102610443	2.74866	7.20312e-32	LOC102610443	inactive TPR repeat-containing thioredoxin TTL3
102610460	-2.00004	1.62566e-17	LOC102610460	probable L-ascorbate peroxidase 6, chloroplastic/mitochondrial
102610464	-4.98356	5.35129e-10	LOC102610464	protein EDS1-like
102610466	-2.0023	4.4647e-27	LOC102610466	APO protein 2, chloroplastic
102610468	13.6097	1.6389e-21	LOC102610468	hypothetical protein
102610472	6.16021	5.60822e-24	LOC102610472	putative E3 ubiquitin-protein ligase LIN
102610473	2.36506	8.29471e-19	LOC102610473	cysteine synthase 2
102610477	2.92953	1.16651e-77	LOC102610477	DNA-directed RNA polymerase III subunit RPC6-like
102610492	2.03385	1.17344e-18	LOC102610492	peptidyl-prolyl cis-trans isomerase CYP40
102610494	-11.3722	8.20639e-24	LOC102610494	.
102610495	3.30273	2.67525e-14	LOC102610495	aspartic proteinase PCS1
102610497	3.65582	5.24925e-11	LOC102610497	mitogen-activated protein kinase-binding protein 1
102610501	-2.14616	5.70227e-25	LOC102610501	non-specific lipid transfer protein GPI-anchored 1
102610504	3.45415	5.29187e-31	LOC102610504	hypothetical protein
102610510	-2.07565	0.0130443	LOC102610510	probable LRR receptor-like serine/threonine-protein kinase At3g47570
102610523	2.83201	0.000749813	LOC102610523	uncharacterized LOC102610523
102610529	2.45014	6.32807e-23	LOC102610529	10 kDa chaperonin, mitochondrial
102610533	2.07984	9.34752e-21	LOC102610533	chlorophyll a-b binding protein 151, chloroplastic
102610535	-2.62919	6.41617e-52	LOC102610535	protein DETOXIFICATION 40
102610549	-3.87652	0.0115675	LOC102610549	receptor-like protein 9DC3
102610553	2.55505	1.46673e-33	LOC102610553	probable protein phosphatase 2C 5
102610557	-5.36021	7.56658e-15	LOC102610557	uncharacterized LOC102610557
102610559	-2.34345	1.06453e-23	LOC102610559	protein WHAT'S THIS FACTOR 1 homolog
102610560	2.33788	9.32045e-10	LOC102610560	disease resistance protein RGA2-like
102610562	2.39677	3.96122e-13	LOC102610562	caffeic acid 3-O-methyltransferase-like
102610563	-2.37406	2.18848e-20	LOC102610563	receptor protein kinase CLAVATA1
102610586	2.36636	5.75136e-12	LOC102610586	methylsterol monooxygenase 1-2-like
102610593	2.14968	4.8521e-12	LOC102610593	NAC domain-containing protein 21/22
102610598	4.3176	6.46556e-49	LOC102610598	protein PHYTOCHROME KINASE SUBSTRATE 4
102610603	2.02756	1.94062e-06	LOC102610603	transcription factor bHLH75
102610610	-2.36494	4.35421e-35	LOC102610610	uncharacterized LOC102610610
102610615	2.1073	1.03002e-07	LOC102610615	nucleolar transcription factor 1-like
102610623	3.73708	1.24711e-40	LOC102610623	thaumatin-like protein 1
102610625	3.5802	3.23879e-10	LOC102610625	F-box/kelch-repeat protein At1g15670-like
102610635	2.32974	1.63395e-08	LOC102610635	NAC domain-containing protein 76-like
102610648	-2.05879	4.70311e-33	LOC102610648	serine/threonine-protein phosphatase PP1
102610657	3.25562	8.65845e-56	LOC102610657	GDSL esterase/lipase At5g14450-like
102610659	-2.25928	1.22813e-15	LOC102610659	disease resistance protein RPP13-like
102610688	2.4149	5.32742e-34	LOC102610688	UDP-arabinopyranose mutase 3
102610700	3.55253	4.65618e-12	LOC102610700	calcium-dependent protein kinase 26-like
102610705	7.04514	3.21145e-132	LOC102610705	DNA topoisomerase 2
102610712	-2.20796	1.1569e-18	LOC102610712	6-phosphogluconate dehydrogenase, decarboxylating 3
102610714	-6.35565	1.17766e-34	LOC102610714	uncharacterized LOC102610714
102610718	3.2018	1.69211e-46	LOC102610718	probable pectinesterase/pectinesterase inhibitor 51
102610719	2.18497	0.0249606	LOC102610719	hypothetical protein
102610730	-2.08348	1.43732e-15	LOC102610730	tropinone reductase homolog At2g29170-like
102610731	3.70036	7.97738e-15	LOC102610731	probable protein phosphatase 2C 47
102610738	-2.53232	6.77616e-30	LOC102610738	protein PROTON GRADIENT REGULATION 5, chloroplastic
102610740	2.64697	3.55209e-23	LOC102610740	transcription factor bHLH30
102610743	2.04947	7.99742e-08	LOC102610743	blue copper protein
102610751	-4.00162	5.94586e-23	LOC102610751	transcription factor bHLH111
102610768	2.80082	9.4951e-09	LOC102610768	uncharacterized LOC102610768
102610770	2.01172	1.22676e-17	LOC102610770	heparanase-like protein 3
102610772	-7.47964	1.48628e-08	LOC102610772	protein NRT1/ PTR FAMILY 1.2-like
102610785	-2.00632	1.06315e-34	LOC102610785	D-xylose-proton symporter-like 2
102610787	-2.46143	1.35822e-06	LOC102610787	UBX domain-containing protein 1
102610793	-2.29628	0.00515041	LOC102610793	laccase-17-like
102610799	2.54495	6.15726e-46	LOC102610799	putative protein TPRXL
102610811	-4.60114	2.40523e-75	LOC102610811	stress enhanced protein 1, chloroplastic
102610827	-2.44354	6.84584e-17	LOC102610827	membrane protein PM19L
102610833	-4.51748	4.25279e-29	LOC102610833	amino-acid permease BAT1-like
102610835	-2.09875	1.47982e-25	LOC102610835	uncharacterized LOC102610835
102610836	-2.22254	0.00382346	LOC102610836	MDIS1-interacting receptor like kinase 2-like
102610837	-3.1993	3.50689e-19	LOC102610837	DNA cross-link repair protein SNM1
102610843	4.30512	9.11249e-17	LOC102610843	uncharacterized LOC102610843
102610846	2.89216	1.70995e-07	LOC102610846	uncharacterized LOC102610846
102610857	-3.57483	5.76885e-11	LOC102610857	receptor-like protein 7
102610864	-2.5665	1.37305e-28	LOC102610864	endochitinase EP3-like
102610866	-4.8374	4.95229e-111	LOC102610866	nitrate reductase [NAD(P)H]-like
102610869	-3.11988	5.28672e-39	LOC102610869	plastidial lipoyltransferase 2
102610871	2.43904	2.53167e-13	LOC102610871	anthranilate N-methyltransferase-like
102610872	-6.09192	1.0866e-10	LOC102610872	synaptotagmin-2
102610896	-3.78112	3.17053e-41	LOC102610896	.
102610904	-2.36195	2.40042e-14	LOC102610904	hypothetical protein
102610915	2.37531	1.5479e-22	LOC102610915	serine/threonine-protein kinase-like protein At3g51990
102610918	-2.0197	3.31921e-33	LOC102610918	dual-specificity RNA methyltransferase RlmN
102610923	-2.14328	1.9981e-16	LOC102610923	tobamovirus multiplication protein 2B
102610928	2.20039	5.8682e-11	LOC102610928	probable LRR receptor-like serine/threonine-protein kinase IRK
102610934	-5.3123	1.35022e-14	LOC102610934	probable disease resistance protein At1g61300
102610945	-2.54781	2.53098e-14	LOC102610945	tyrosine-protein phosphatase DSP1
102610958	2.6354	0.00349521	LOC102610958	hypothetical protein
102610960	-2.84626	1.3187e-16	LOC102610960	disease resistance protein RPP13-like
102610966	-2.71236	1.29118e-45	LOC102610966	UDP-glycosyltransferase 83A1-like
102610969	2.07009	1.29725e-25	LOC102610969	cysteine synthase
102610978	-2.28153	4.09699e-21	LOC102610978	(-)-germacrene D synthase-like
102610981	-2.39676	0.00525492	LOC102610981	.
102611004	2.43805	2.47922e-06	LOC102611004	putative pentatricopeptide repeat-containing protein At3g08820
102611006	3.21419	1.02631e-65	LOC102611006	protein WVD2-like 4
102611017	2.49062	7.6234e-06	LOC102611017	cytochrome P450 89A2-like
102611022	4.23206	2.04158e-43	LOC102611022	protein RICE SALT SENSITIVE 3-like
102611026	-2.60114	0.000629875	LOC102611026	probable disease resistance protein At5g43740
102611029	-3.58532	1.00778e-15	LOC102611029	ankyrin-1
102611045	2.77351	3.28141e-07	LOC102611045	hypothetical protein
102611046	2.53816	0.00921866	LOC102611046	putative fasciclin-like arabinogalactan protein 20
102611048	-2.78814	1.46708e-15	LOC102611048	uncharacterized LOC102611048
102611065	2.43399	7.03956e-09	LOC102611065	caffeic acid 3-O-methyltransferase-like
102611072	-3.97694	1.33183e-74	LOC102611072	probable anion transporter 6, chloroplastic
102611079	-2.31488	6.12775e-13	LOC102611079	short-chain dehydrogenase TIC 32, chloroplastic
102611080	2.28709	1.27506e-39	LOC102611080	SNF1-related protein kinase regulatory subunit gamma-1
102611090	2.7356	1.69659e-17	LOC102611090	uncharacterized LOC102611090
102611098	-18.846	4.04658e-35	LOC102611098	probable leucine-rich repeat receptor-like protein kinase At1g35710
102611112	-2.50984	1.39076e-14	LOC102611112	protein DA1-related 2
102611114	3.08682	1.02063e-09	LOC102611114	B3 domain-containing protein At3g19184-like
102611116	-4.06696	6.56395e-26	LOC102611116	uncharacterized LOC102611116
102611117	-5.19949	2.85444e-35	LOC102611117	.
102611121	-2.02042	1.60864e-39	LOC102611121	ubiquinol oxidase, mitochondrial
102611131	2.48567	0.0071078	LOC102611131	pentatricopeptide repeat-containing protein At5g46460, mitochondrial
102611132	6.66971	1.27647e-49	LOC102611132	UDP-glucuronic acid decarboxylase 2-like
102611136	-3.34232	1.21031e-29	LOC102611136	.
102611163	3.05548	4.05137e-54	LOC102611163	delta(12)-fatty-acid desaturase FAD2
102611175	2.37039	7.79539e-31	LOC102611175	uncharacterized LOC102611175
102611178	-2.03523	3.10101e-12	LOC102611178	protein SRG1-like
102611184	2.69475	2.57141e-14	LOC102611184	GPN-loop GTPase QQT1-like
102611197	2.34878	3.31953e-24	LOC102611197	RNA-dependent RNA polymerase 2
102611200	-3.91484	2.57043e-50	LOC102611200	licodione synthase-like
102611202	2.08586	5.4061e-06	LOC102611202	pentatricopeptide repeat-containing protein At1g71420
102611210	5.76407	2.73855e-26	LOC102611210	uncharacterized LOC102611210
102611225	5.87353	3.693e-127	LOC102611225	alpha-xylosidase 1
102611237	2.45406	3.87006e-39	LOC102611237	organ-specific protein S2-like
102611238	3.30114	8.83924e-09	LOC102611238	uncharacterized LOC102611238
102611243	2.06556	6.13174e-05	LOC102611243	pentatricopeptide repeat-containing protein At4g37170
102611246	-2.11122	2.80448e-24	LOC102611246	gamma carbonic anhydrase 1, mitochondrial
102611247	3.82806	1.53084e-70	LOC102611247	DNA-directed RNA polymerase III subunit 1
102611249	3.01432	1.82694e-09	LOC102611249	cell wall / vacuolar inhibitor of fructosidase 1
102611253	-2.49966	1.11633e-19	LOC102611253	serine/threonine receptor-like kinase NFP
102611268	-2.53489	1.07938e-61	LOC102611268	uncharacterized LOC102611268
102611275	2.15064	3.4772e-06	LOC102611275	amino acid transporter AVT6A-like
102611286	2.82987	4.50579e-06	LOC102611286	uncharacterized LOC102611286
102611288	3.02418	8.93283e-08	LOC102611288	vignain
102611313	2.10958	7.00059e-05	LOC102611313	THO complex subunit 4B-like
102611316	2.23323	1.47381e-22	LOC102611316	anthranilate synthase alpha subunit 1, chloroplastic
102611317	2.47347	1.69143e-51	LOC102611317	probable methyltransferase PMT26
102611320	-2.45666	1.11515e-05	LOC102611320	probable disease resistance protein At1g61310
102611322	6.67976	3.25779e-16	LOC102611322	nitrate regulatory gene2 protein
102611330	2.00116	5.30296e-25	LOC102611330	hypothetical protein
102611331	-3.63621	0.00213983	LOC102611331	CASP-like protein 1D1
102611339	-6.556	4.25815e-21	LOC102611339	uncharacterized LOC102611339
102611343	-2.22591	4.62836e-14	LOC102611343	alpha-dioxygenase 2
102611347	2.45191	3.42421e-16	LOC102611347	pentatricopeptide repeat-containing protein At5g16420, mitochondrial
102611348	-2.08421	2.72751e-25	LOC102611348	uncharacterized LOC102611348
102611350	5.67348	8.7296e-07	LOC102611350	hypothetical protein
102611352	-3.23969	3.44778e-20	LOC102611352	short-chain dehydrogenase TIC 32, chloroplastic-like
102611362	-3.62617	0.000454921	LOC102611362	receptor-like protein EIX2
102611364	5.5825	6.75521e-18	LOC102611364	basic blue protein
102611374	2.51916	1.17231e-14	LOC102611374	AP2-like ethylene-responsive transcription factor AIL5
102611376	2.03511	3.58027e-05	LOC102611376	esterase FUS5-like
102611377	-4.8825	1.80334e-06	LOC102611377	.
102611379	-2.53683	1.69043e-54	LOC102611379	metal-nicotianamine transporter YSL1
102611405	-5.52945	9.70857e-24	LOC102611405	uncharacterized LOC102611405
102611408	-2.01716	0.0048496	LOC102611408	probable LRR receptor-like serine/threonine-protein kinase At3g47570
102611413	-2.2832	2.27707e-09	LOC102611413	ABC transporter B family member 19-like
102611416	6.07033	4.94989e-10	LOC102611416	GDSL esterase/lipase At2g23540-like
102611419	2.19071	4.29814e-19	LOC102611419	probable WRKY transcription factor 19
102611422	-3.3359	7.60399e-17	LOC102611422	hypothetical protein
102611429	5.35731	1.60743e-20	LOC102611429	alpha-galactosidase 1-like
102611434	-3.4216	1.71743e-16	LOC102611434	protein DETOXIFICATION 35-like
102611435	2.25824	1.52371e-18	LOC102611435	uncharacterized LOC102611435
102611439	-4.87821	0.000311704	LOC102611439	probable aminotransferase TAT2
102611462	2.94284	0.000550525	LOC102611462	.
102611463	-2.51252	6.15667e-08	LOC102611463	.
102611479	2.76013	3.97438e-29	LOC102611479	uncharacterized LOC102611479
102611482	7.37155	3.08701e-05	LOC102611482	MADS-box protein CMB1-like
102611493	-2.53786	3.48889e-11	LOC102611493	protein DETOXIFICATION 33-like
102611500	4.0851	3.06157e-18	LOC102611500	probable auxin efflux carrier component 1b
102611503	3.26441	5.66706e-27	LOC102611503	bidirectional sugar transporter SWEET15-like
102611504	4.52718	4.58957e-73	LOC102611504	TORTIFOLIA1-like protein 4
102611511	21.1227	5.1943e-30	LOC102611511	amino acid permease 2
102611519	-2.68687	8.91402e-06	LOC102611519	protein HYPER-SENSITIVITY-RELATED 4-like
102611524	2.79203	6.4686e-15	LOC102611524	L-ascorbate oxidase homolog
102611527	-2.07196	4.65327e-06	LOC102611527	hypothetical protein
102611535	-2.29708	2.32119e-27	LOC102611535	putative ion channel POLLUX-like 2
102611540	-2.45213	1.45496e-47	LOC102611540	vacuolar-sorting receptor 7-like
102611542	2.56931	0.000153122	LOC102611542	hypothetical protein
102611551	-2.94757	8.83354e-06	LOC102611551	uncharacterized LOC102611551
102611557	3.13779	2.34671e-25	LOC102611557	probable xyloglucan glycosyltransferase 12
102611558	-3.37053	3.70966e-73	LOC102611558	fructose-1,6-bisphosphatase, cytosolic
102611561	2.83173	1.01743e-37	CYP707A4	abscisic acid 8'-hydroxylase 3-like
102611584	4.82034	9.57556e-23	LOC102611584	putative E3 ubiquitin-protein ligase XBAT31
102611588	-3.49439	1.66819e-39	LOC102611588	putative phytosulfokines 6
102611599	4.09844	1.91774e-33	LOC102611599	hypothetical protein
102611619	-3.83328	2.12201e-31	LOC102611619	uncharacterized LOC102611619
102611629	-12.3716	2.29923e-12	LOC102611629	protein HOTHEAD
102611631	-3.10921	1.89241e-44	LOC102611631	uncharacterized LOC102611631
102611636	-2.15979	7.58349e-18	LOC102611636	ATP synthase delta chain, chloroplastic-like
102611652	-2.98075	3.753e-14	LOC102611652	cytochrome P450 81D11-like
102611661	3.33228	8.01964e-16	LOC102611661	pentatricopeptide repeat-containing protein At1g25360
102611664	7.92209	9.90669e-88	LOC102611664	cyclin-dependent kinase B2-2
102611666	-2.15263	1.39465e-24	LOC102611666	probable protein phosphatase 2C 44
102611671	2.12214	5.7779e-14	LOC102611671	kinesin-like protein KIN-14F
102611678	-5.88036	1.03283e-10	LOC102611678	uncharacterized LOC102611678
102611686	-2.85018	6.62467e-31	LOC102611686	4-coumarate--CoA ligase 2
102611687	2.88771	7.97346e-28	LOC102611687	histone-lysine N-methyltransferase SUVR3
102611688	2.10334	2.86276e-07	LOC102611688	bifunctional TH2 protein, mitochondrial
102611690	2.79204	3.26306e-30	LOC102611690	UPF0503 protein At3g09070, chloroplastic
102611727	2.26972	0.000550652	LOC102611727	primary amine oxidase-like
102611728	2.80633	1.14585e-69	LOC102611728	alpha-galactosidase 1-like
102611730	2.05759	5.00824e-06	LOC102611730	uncharacterized LOC102611730
102611732	2.18062	4.67519e-13	LOC102611732	hypothetical protein
102611735	-2.33915	0.00257915	LOC102611735	uncharacterized LOC102611735
102611750	2.4471	0.0343866	LOC102611750	calmodulin-like protein 11
102611751	3.07595	1.5041e-41	LOC102611751	bifunctional L-3-cyanoalanine synthase/cysteine synthase D2-like
102611753	2.23535	4.58096e-14	LOC102611753	kinesin-like protein KIN-7C, mitochondrial
102611757	2.05278	0.0036969	LOC102611757	caffeoylshikimate esterase-like
102611764	-2.64656	7.89304e-05	LOC102611764	protein STRICTOSIDINE SYNTHASE-LIKE 4-like
102611770	2.65818	4.45316e-10	LOC102611770	aquaporin TIP4-1
102611775	2.54956	0.000788963	LOC102611775	cytochrome P450 71A1-like
102611785	-4.14497	2.22475e-23	LOC102611785	esterase C25G4.2-like
102611786	2.35216	2.95863e-05	LOC102611786	transcription factor bHLH106
102611788	4.21151	6.11892e-24	LOC102611788	gibberellin-regulated protein 4
102611790	4.17454	2.21702e-14	LOC102611790	CRC domain-containing protein TSO1
102611792	-6.52776	1.54219e-17	LOC102611792	cysteine-rich receptor-like protein kinase 10
102611794	-2.95857	1.41209e-23	LOC102611794	uncharacterized LOC102611794
102611797	3.2039	1.10526e-26	LOC102611797	ribonucleoside-diphosphate reductase large subunit-like
102611807	-4.75605	6.61431e-52	LOC102611807	probable disease resistance protein At5g63020
102611808	-4.89028	0.000793048	LOC102611808	organ-specific protein S2-like
102611810	-2.67279	9.89657e-06	LOC102611810	protein HYPER-SENSITIVITY-RELATED 4-like
102611812	-2.56114	3.112e-13	LOC102611812	UPF0481 protein At3g47200-like
102611819	3.9513	2.97878e-06	LOC102611819	uncharacterized LOC102611819
102611826	4.86734	2.55221e-41	LOC102611826	uncharacterized LOC102611826
102611841	2.11941	2.29124e-34	LOC102611841	callose synthase 3
102611843	-2.04076	2.69699e-38	LOC102611843	alpha,alpha-trehalose-phosphate synthase [UDP-forming] 5
102611845	4.94901	1.14683e-28	LOC102611845	mitochondrial import inner membrane translocase subunit TIM23-3
102611848	-2.70171	0.027612	LOC102611848	receptor-like protein EIX2
102611870	3.46507	5.98859e-20	LOC102611870	hypothetical protein
102611886	2.033	9.78812e-07	LOC102611886	uncharacterized acetyltransferase At3g50280-like
102611888	5.16408	7.47279e-28	LOC102611888	wound-induced protein 1
102611891	4.86783	5.78582e-69	LOC102611891	heat stress transcription factor A-3
102611893	-3.61657	2.82749e-05	LOC102611893	uncharacterized LOC102611893
102611900	2.7354	4.04301e-05	LOC102611900	BAHD acyltransferase At5g47980-like
102611904	-3.12877	9.38309e-09	LOC102611904	probable leucine-rich repeat receptor-like protein kinase At1g35710
102611905	-3.87994	0.00591814	LOC102611905	zinc finger protein ZAT5-like
102611907	-2.49754	2.17515e-36	LOC102611907	NAC transcription factor 56
102611910	3.55156	8.13854e-19	LOC102611910	auxin transporter-like protein 5
102611921	-2.05848	1.95978e-42	LOC102611921	mitogen-activated protein kinase 15
102611924	3.45163	0.00115916	LOC102611924	uncharacterized LOC102611924
102611949	3.09578	3.47874e-11	LOC102611949	putative cyclin-A3-1
102611953	-2.47761	4.39632e-11	LOC102611953	cytochrome P450 CYP736A12-like
102611960	-4.65889	0.0190386	LOC102611960	vinorine synthase-like
102611963	5.44055	2.03311e-22	LOC102611963	leucine-rich repeat extensin-like protein 2
102611978	-2.70049	1.38061e-43	LOC102611978	ribosome-binding ATPase YchF
102611998	-2.61013	2.887e-35	LOC102611998	uncharacterized LOC102611998
102611999	-3.30586	0.00749723	LOC102611999	uncharacterized LOC102611999
102612002	5.07879	4.43273e-07	LOC102612002	uncharacterized LOC102612002
102612018	4.58245	7.05977e-81	LOC102612018	probably inactive leucine-rich repeat receptor-like protein kinase At5g06940
102612025	2.31316	8.96677e-30	LOC102612025	histidine kinase 2
102612028	-2.52983	1.3333e-46	LOC102612028	protein phosphatase 2C 57
102612038	4.64915	1.27057e-64	LOC102612038	probable serine/threonine-protein kinase PBL7
102612041	-2.02944	7.46736e-16	LOC102612041	putative rRNA methylase YtqB
102612043	-2.24904	0.000101833	LOC102612043	protein SRG1-like
102612048	4.73887	3.55334e-38	LOC102612048	mechanosensitive ion channel protein 10-like
102612057	2.58099	2.58102e-12	LOC102612057	VAN3-binding protein
102612059	5.58255	6.5612e-08	LOC102612059	probable alpha,alpha-trehalose-phosphate synthase [UDP-forming] 9
102612061	3.87094	3.08482e-10	LOC102612061	alpha/beta hydrolase domain-containing protein aho-3-like
102612065	2.19788	2.74477e-23	LOC102612065	.
102612070	3.88663	3.48597e-10	LOC102612070	tropinone reductase homolog
102612080	-2.72012	1.16906e-08	LOC102612080	uncharacterized LOC102612080
102612082	-6.91008	1.41218e-139	LOC102612082	cryptochrome DASH, chloroplastic/mitochondrial
102612083	-3.06881	2.02906e-07	LOC102612083	F-box protein At1g30790-like
102612085	2.76456	6.31786e-15	LOC102612085	ferredoxin, root R-B1-like
102612087	-3.04125	1.50888e-06	LOC102612087	protein SAR DEFICIENT 1-like
102612089	-2.48861	9.4902e-49	LOC102612089	uncharacterized LOC102612089
102612101	2.63512	1.00534e-30	LOC102612101	PRA1 family protein F2
102612105	2.30098	8.69568e-10	LOC102612105	dof zinc finger protein 1
102612113	-14.9158	1.66586e-30	LOC102612113	receptor-like protein 9a
102612114	-4.60981	1.78498e-38	LOC102612114	probable LRR receptor-like serine/threonine-protein kinase At1g56130
102612115	-2.33517	0.0124979	LOC102612115	uncharacterized LOC102612115
102612118	-3.25269	1.40469e-15	LOC102612118	G-type lectin S-receptor-like serine/threonine-protein kinase At5g24080
102612123	3.56452	5.28813e-54	LOC102612123	xyloglucan glycosyltransferase 4
102612136	4.1267	4.39797e-14	LOC102612136	protein RALF-like 33
102612150	-2.53937	0.000610674	LOC102612150	ABC transporter B family member 13-like
102612158	4.00268	1.21578e-14	LOC102612158	cytokinin dehydrogenase 3-like
102612161	-2.08281	0.000362376	LOC102612161	probable protein phosphatase 2C 72
102612163	3.08611	3.94442e-09	LOC102612163	galactinol--sucrose galactosyltransferase-like
102612164	2.13277	2.2562e-33	LOC102612164	BTB/POZ and TAZ domain-containing protein 1-like
102612177	2.00113	1.39521e-07	LOC102612177	uncharacterized acetyltransferase At3g50280-like
102612184	-6.122	5.15763e-86	LOC102612184	cyclic dof factor 3-like
102612188	6.70389	7.06921e-37	LOC102612188	uncharacterized LOC102612188
102612192	2.67543	0.0120614	LOC102612192	uncharacterized LOC102612192
102612196	-6.22538	7.54872e-08	LOC102612196	protein NRT1/ PTR FAMILY 7.3
102612220	-2.30176	1.41471e-46	LOC102612220	glucose-1-phosphate adenylyltransferase large subunit 3, chloroplastic/amyloplastic
102612228	-2.2386	2.81508e-13	LOC102612228	tyrosine-protein phosphatase DSP1-like
102612229	54.0375	7.14877e-198	LOC102612229	14 kDa proline-rich protein DC2.15
102612238	-4.43513	1.08903e-42	LOC102612238	uncharacterized LOC102612238
102612271	5.0219	0.00157985	LOC102612271	small heat shock protein, chloroplastic-like
102612274	-7.21486	4.74663e-08	LOC102612274	zinc finger MYM-type protein 1-like
102612277	3.15633	5.71466e-07	LOC102612277	protein LIGHT-DEPENDENT SHORT HYPOCOTYLS 4-like
102612282	2.9853	2.3454e-10	LOC102612282	TATA-binding protein-associated factor 2N
102612299	6.29207	6.4223e-12	LOC102612299	EPIDERMAL PATTERNING FACTOR-like protein 2
102612301	-3.45474	1.40374e-09	LOC102612301	hypothetical protein
102612303	2.51167	1.13187e-07	LOC102612303	glucan endo-1,3-beta-glucosidase 9
102612310	-2.00233	0.0159291	LOC102612310	uncharacterized N-acetyltransferase YoaA-like
102612313	2.81904	1.37507e-17	LOC102612313	RING-H2 finger protein ATL16
102612314	-2.08271	3.35144e-16	LOC102612314	calcium-binding protein CP1-like
102612324	-2.72709	8.42713e-78	LOC102612324	protein ACTIVITY OF BC1 COMPLEX KINASE 7, chloroplastic-like
102612331	2.53649	6.46809e-16	LOC102612331	protein STICHEL
102612344	-2.78396	1.75871e-10	LOC102612344	codeine O-demethylase-like
102612347	-2.16705	0.000451631	LOC102612347	receptor-like protein EIX1
102612348	3.27713	1.03919e-19	LOC102612348	ribulose bisphosphate carboxylase small chain clone 512-like
102612358	-6.02965	1.63475e-205	LOC102612358	LON peptidase N-terminal domain and RING finger protein 3
102612359	-2.37491	0.00140279	LOC102612359	truncated transcription factor CAULIFLOWER A-like
102612369	2.25303	2.0726e-11	LOC102612369	probable carboxylesterase 13
102612372	3.85289	8.52375e-21	LOC102612372	WD repeat-containing protein 44
102612382	-4.43268	1.11369e-117	LOC102612382	PI-PLC X domain-containing protein At5g67130-like
102612383	2.63705	3.59931e-25	LOC102612383	structural maintenance of chromosomes protein 4
102612384	-2.61018	1.71875e-08	LOC102612384	protein MICRORCHIDIA 7-like
102612389	-3.51155	0.00362542	LOC102612389	.
102612392	3.93262	0.00552691	LOC102612392	protein UPSTREAM OF FLC
102612396	4.01544	7.41304e-05	LOC102612396	high mobility group B protein 7
102612399	3.16705	4.17358e-59	LOC102612399	auxin-responsive protein IAA26-like
102612414	-20.6988	0	LOC102612414	beta-amyrin synthase-like
102612417	3.868	5.68275e-116	LOC102612417	protein trichome birefringence-like 39
102612421	-3.27238	1.06546e-24	LOC102612421	probable aminotransferase TAT2
102612424	-2.14593	0.00173576	LOC102612424	uncharacterized LOC102612424
102612425	-3.32298	7.35361e-06	LOC102612425	probable galacturonosyltransferase-like 10
102612428	-11.8605	3.62126e-86	LOC102612428	receptor-like protein 15
102612431	2.19769	9.47928e-13	LOC102612431	receptor-like kinase TMK4
102612438	-51.33	8.07713e-81	LOC102612438	.
102612446	2.05235	6.67407e-14	LOC102612446	alpha-amylase
102612454	-2.00014	4.55256e-13	LOC102612454	probable E3 ubiquitin-protein ligase RNF217
102612467	2.48919	2.76771e-16	LOC102612467	probable pectate lyase 18
102612477	2.75676	1.67068e-37	LOC102612477	histone H2A variant 1
102612483	-2.90881	3.01983e-30	LOC102612483	uncharacterized LOC102612483
102612487	-2.2045	9.97417e-15	LOC102612487	myb family transcription factor PHL8-like
102612488	3.27592	1.16208e-07	LOC102612488	aspartyl protease family protein At5g10770-like
102612493	-2.77923	5.94135e-64	LOC102612493	probable lysophospholipase BODYGUARD 4
102612508	3.34695	2.8637e-10	LOC102612508	15-hydroxyprostaglandin dehydrogenase [NAD(+)]-like
102612509	2.973	4.162e-42	LOC102612509	proline-rich receptor-like protein kinase PERK15
102612517	-2.30254	2.87644e-58	LOC102612517	glutamate receptor 3.6-like
102612519	4.42447	4.60017e-36	LOC102612519	abnormal spindle-like microcephaly-associated protein homolog
102612527	-4.98188	4.01974e-39	LOC102612527	MLP-like protein 43
102612529	2.15536	2.20746e-09	LOC102612529	growth-regulating factor 6
102612530	2.89064	6.51549e-06	LOC102612530	spindle and kinetochore-associated protein 1 homolog
102612535	3.71891	2.04042e-20	LOC102612535	glucuronokinase 1
102612547	-2.13405	2.00954e-16	LOC102612547	isoflavone 2'-hydroxylase-like
102612550	2.96594	1.18337e-06	LOC102612550	TPR repeat-containing thioredoxin TTL1
102612554	-2.20826	6.89786e-23	LOC102612554	thioredoxin M-type, chloroplastic-like
102612577	2.72687	4.43913e-06	LOC102612577	peroxidase 21
102612581	-2.22143	8.8999e-24	LOC102612581	uncharacterized LOC102612581
102612583	3.71761	3.98245e-07	LOC102612583	crooked neck-like protein 1
102612588	2.29112	5.29574e-26	LOC102612588	uncharacterized LOC102612588
102612617	-4.9501	0.000558829	LOC102612617	UPF0481 protein At3g47200-like
102612631	-2.17681	0.00420094	LOC102612631	uncharacterized LOC102612631
102612632	-2.01268	5.87683e-28	LOC102612632	nephrocystin-3
102612635	6.27517	3.11067e-10	LOC102612635	uncharacterized LOC102612635
102612642	-2.25103	1.77089e-37	LOC102612642	uncharacterized LOC102612642
102612646	-2.27305	1.20432e-40	LOC102612646	protein DETOXIFICATION 27
102612649	-2.81419	3.2618e-50	LOC102612649	uncharacterized LOC102612649
102612660	2.89268	2.43285e-28	LOC102612660	subtilisin-like protease SBT1.8
102612661	3.71437	6.37871e-09	LOC102612661	uncharacterized LOC102612661
102612673	-2.4981	0.00027549	LOC102612673	protein NRT1/ PTR FAMILY 5.2-like
102612674	2.78197	1.61714e-42	LOC102612674	serine/threonine-protein kinase SRK2E
102612694	-4.78074	6.67899e-33	LOC102612694	caffeic acid 3-O-methyltransferase-like
102612706	9.42575	3.77934e-19	LOC102612706	uncharacterized protein At4g38062
102612723	-2.53134	4.36614e-48	LOC102612723	probable plastid-lipid-associated protein 10, chloroplastic
102612727	-2.46894	8.52507e-28	LOC102612727	caffeic acid 3-O-methyltransferase 2
102612734	-2.23769	1.27239e-22	LOC102612734	phosphoribulokinase, chloroplastic
102612736	-4.6579	6.27091e-08	LOC102612736	UDP-rhamnose/UDP-galactose transporter 2-like
102612748	4.3611	5.44192e-11	LOC102612748	protein CYPRO4
102612761	-3.40478	3.23525e-16	LOC102612761	(E)-beta-farnesene synthase-like
102612763	-2.57212	4.57452e-33	VPE	vacuolar-processing enzyme-like
102612772	-3.00599	9.22263e-47	LOC102612772	solanesyl diphosphate synthase 2, chloroplastic
102612779	-2.47459	1.90632e-13	LOC102612779	epoxide hydrolase A
102612792	3.50035	0.000270118	LOC102612792	CSC1-like protein At3g54510
102612793	10.9563	7.41034e-123	LOC102612793	polygalacturonase 1 beta-like protein 3
102612796	2.79433	2.20316e-10	LOC102612796	uncharacterized LOC102612796
102612799	-2.3947	2.21186e-13	LOC102612799	uncharacterized LOC102612799
102612804	-2.19869	0.0205921	LOC102612804	ABC transporter G family member 9-like
102612815	-4.00123	1.9575e-25	LOC102612815	extradiol ring-cleavage dioxygenase-like
102612820	-9.74084	1.05876e-110	LOC102612820	15.4 kDa class V heat shock protein
102612823	-3.40971	2.36943e-39	LOC102612823	auxin-induced protein 22D
102612830	-3.66886	5.73648e-27	LOC102612830	MLP-like protein 28
102612837	7.62175	9.60443e-34	LOC102612837	uncharacterized LOC102612837
102612840	2.81365	1.4323e-27	LOC102612840	methanol O-anthraniloyltransferase-like
102612848	-2.42145	2.47776e-37	LOC102612848	isoflavone 2'-hydroxylase-like
102612849	-2.97419	0.0125987	LOC102612849	uncharacterized LOC102612849
102612861	-2.00108	0.0135797	LOC102612861	.
102612865	-2.69748	5.72454e-17	LOC102612865	G-type lectin S-receptor-like serine/threonine-protein kinase At1g11410
102612875	-2.1895	1.05525e-49	LOC102612875	ribosome-recycling factor, chloroplastic
102612879	2.60719	5.43139e-32	LOC102612879	L-type lectin-domain containing receptor kinase VIII.1
102612883	2.9196	1.02259e-28	LOC102612883	sulfated surface glycoprotein 185-like
102612884	2.07722	1.54977e-05	LOC102612884	hypothetical protein
102612892	-6.74289	4.84247e-15	LOC102612892	type III polyketide synthase A
102612894	2.27947	2.18107e-10	LOC102612894	protein S-acyltransferase 8-like
102612905	-4.06369	1.11905e-07	LOC102612905	geraniol 8-hydroxylase-like
102612916	2.05905	2.43576e-22	LOC102612916	uncharacterized LOC102612916
102612926	2.48572	6.69601e-07	LOC102612926	pentatricopeptide repeat-containing protein At5g66520-like
102612927	-2.58119	1.5884e-60	LOC102612927	alpha-glucan water dikinase 2
102612928	3.28835	1.56168e-58	LOC102612928	structural maintenance of chromosomes protein 6B-like
102612944	-2.85342	0.000960375	LOC102612944	berberine bridge enzyme-like 18
102612954	2.67421	4.39153e-13	LOC102612954	putative disease resistance protein At3g14460
102612959	2.00424	6.55132e-15	LOC102612959	uncharacterized LOC102612959
102612970	-4.60281	6.85733e-20	LOC102612970	uncharacterized LOC102612970
102612973	2.29503	2.1242e-20	LOC102612973	crocetin glucosyltransferase, chloroplastic-like
102612975	3.55027	5.33989e-08	LOC102612975	S-norcoclaurine synthase-like
102612982	2.07382	9.41238e-21	LOC102612982	protein LURP-one-related 15-like
102612989	-2.33791	2.81005e-10	LOC102612989	amino acid transporter AVT1I-like
102613002	-2.30564	7.78465e-20	LOC102613002	uncharacterized LOC102613002
102613004	8.32425	6.0903e-08	LOC102613004	uncharacterized LOC102613004
102613008	-2.07666	6.43098e-19	LOC102613008	hypothetical protein
102613014	2.03514	1.88688e-19	LOC102613014	GDP-mannose 4,6 dehydratase 1
102613016	2.37794	3.48125e-10	LOC102613016	uncharacterized LOC102613016
102613029	-2.65061	2.0375e-13	LOC102613029	homeobox-leucine zipper protein HDG2
102613031	7.3684	6.99235e-41	LOC102613031	uncharacterized LOC102613031
102613032	-3.10791	2.90541e-23	LOC102613032	calmodulin-binding receptor-like cytoplasmic kinase 2
102613036	5.55162	2.86049e-12	LOC102613036	E2F transcription factor-like E2FF
102613039	-7.98709	3.91552e-12	LOC102613039	ABC transporter G family member 13-like
102613046	-4.9745	3.48337e-09	LOC102613046	probable calcium-binding protein CML11
102613051	2.03726	2.12097e-10	LOC102613051	uncharacterized LOC102613051
102613063	-3.32264	7.4346e-43	LOC102613063	uncharacterized methyltransferase At2g41040, chloroplastic
102613064	2.14352	4.19403e-22	LOC102613064	probable receptor-like serine/threonine-protein kinase At5g57670
102613074	-2.42008	5.84518e-27	LOC102613074	aldehyde dehydrogenase family 2 member B4, mitochondrial
102613076	-2.37872	2.08024e-08	LOC102613076	phosphopantothenoylcysteine decarboxylase subunit VHS3-like
102613077	2.10273	2.04326e-05	LOC102613077	uncharacterized LOC102613077
102613078	4.09218	1.15803e-05	LOC102613078	.
102613080	-2.16291	2.88346e-30	LOC102613080	probable cyclic nucleotide-gated ion channel 20, chloroplastic
102613084	-2.01951	2.63648e-33	LOC102613084	uncharacterized LOC102613084
102613096	2.93326	7.13194e-22	LOC102613096	polygalacturonase 1 beta-like protein 3
102613108	5.93579	2.50548e-49	LOC102613108	cyclin-D3-1
102613113	-2.18755	0.000213969	LOC102613113	.
102613114	-4.5382	2.13046e-47	LOC102613114	late embryogenesis abundant protein D-29
102613120	-4.79713	8.76411e-102	LOC102613120	probable LRR receptor-like serine/threonine-protein kinase At1g56140
102613124	2.85046	5.99594e-27	LOC102613124	acyltransferase-like protein At3g26840, chloroplastic
102613132	2.3442	6.06711e-40	LOC102613132	protein NUCLEAR FUSION DEFECTIVE 4
102613136	-2.29958	5.09885e-10	LOC102613136	methanol O-anthraniloyltransferase-like
102613143	3.04122	2.66147e-08	LOC102613143	kinesin-like protein KIN-14L
102613155	9.84615	8.51732e-173	LOC102613155	lachrymatory-factor synthase-like
102613167	3.3652	0.000205651	LOC102613167	meiotic recombination protein SPO11-2
102613182	-6.45729	3.52935e-07	LOC102613182	putative receptor-like protein kinase At3g47110
102613185	-6.1343	4.87488e-38	LOC102613185	auxin-responsive protein SAUR32-like
102613186	-2.41282	1.51099e-06	LOC102613186	EG45-like domain containing protein
102613191	3.77131	3.75466e-40	LOC102613191	nitrate regulatory gene2 protein
102613214	352.847	7.27941e-162	LOC102613214	17.4 kDa class I heat shock protein-like
102613215	12.9968	4.51345e-47	LOC102613215	zinc finger protein CONSTANS-LIKE 6
102613219	3.16321	5.09416e-47	LOC102613219	calcyclin-binding protein
102613223	4.0471	2.71136e-11	LOC102613223	uncharacterized LOC102613223
102613225	2.25115	1.41753e-13	LOC102613225	cyclopropane-fatty-acyl-phospholipid synthase-like
102613236	-2.04631	4.01005e-33	LOC102613236	hydroquinone glucosyltransferase
102613237	-3.92965	0.00017912	LOC102613237	glucan endo-1,3-beta-glucosidase, acidic-like
102613245	-2.11006	0.00326489	LOC102613245	dirigent protein 22
102613247	2.40741	3.91078e-07	LOC102613247	uncharacterized LOC102613247
102613248	-2.41811	1.07402e-07	LOC102613248	putative clathrin assembly protein At4g40080
102613254	4.73924	2.13832e-38	LOC102613254	hypothetical protein
102613261	-2.33637	1.72855e-33	LOC102613261	zinc transporter 11
102613264	2.303	0.0290123	LOC102613264	uncharacterized LOC102613264
102613271	2.29588	1.9548e-05	LOC102613271	probable transcriptional regulator SLK3
102613275	6.16487	1.66099e-13	LOC102613275	glucan endo-1,3-beta-D-glucosidase
102613283	2.70271	1.03922e-05	LOC102613283	methylesterase 10-like
102613293	-2.80364	1.39335e-21	LOC102613293	3-ketoacyl-CoA synthase 6
102613302	-2.50233	0.0316374	LOC102613302	MADS-box transcription factor 23-like
102613306	2.52342	0.00390263	LOC102613306	protein IQ-DOMAIN 14-like
102613307	-2.84426	1.18931e-90	LOC102613307	protein LNK3
102613312	-4.10104	9.47167e-38	LOC102613312	MLO-like protein 3
102613313	-3.86694	0.00449979	LOC102613313	uncharacterized LOC102613313
102613315	-2.97565	2.4799e-22	LOC102613315	hypothetical protein
102613316	3.49602	1.44033e-09	LOC102613316	uncharacterized LOC102613316
102613317	-2.23342	2.19439e-50	LOC102613317	protein DEHYDRATION-INDUCED 19-like
102613320	3.36997	2.7117e-25	LOC102613320	mitogen-activated protein kinase kinase kinase NPK1
102613322	-2.03508	1.81131e-16	LOC102613322	uncharacterized protein HI_0077
102613329	3.348	1.17302e-14	LOC102613329	reticulon-like protein B17
102613331	-2.02056	1.81526e-29	LOC102613331	cinnamoyl-CoA reductase-like SNL6
102613341	2.73959	9.30651e-17	LOC102613341	pentatricopeptide repeat-containing protein At4g14050, mitochondrial
102613342	-2.02849	5.05239e-13	LOC102613342	plastidal glycolate/glycerate translocator 1, chloroplastic-like
102613345	4.67177	2.10557e-25	LOC102613345	uncharacterized LOC102613345
102613347	3.01038	0.00235557	LOC102613347	GATA transcription factor 15
102613349	3.77619	4.40596e-17	LOC102613349	cytochrome P450 81F3-like
102613350	-2.22443	1.15389e-19	LOC102613350	tropinone reductase homolog
102613366	2.0005	2.0845e-13	LOC102613366	peptidyl-prolyl cis-trans isomerase-like
102613377	-4.44014	1.44118e-08	LOC102613377	uncharacterized LOC102613377
102613382	2.25983	6.96794e-06	LOC102613382	probable membrane-associated kinase regulator 4
102613386	-3.2636	4.11533e-20	LOC102613386	probable LRR receptor-like serine/threonine-protein kinase At1g56140
102613388	3.40623	5.14885e-07	LOC102613388	protein HOTHEAD-like
102613391	2.35502	4.78056e-08	LOC102613391	protein POOR HOMOLOGOUS SYNAPSIS 1
102613398	4.3209	2.39884e-06	LOC102613398	uncharacterized LOC102613398
102613403	3.20316	5.12615e-05	LOC102613403	transcription initiation factor TFIID subunit 15
102613404	-2.01415	2.82579e-05	LOC102613404	receptor kinase-like protein Xa21
102613408	-4.09374	4.36294e-17	LOC102613408	uncharacterized LOC102613408
102613425	3.8143	2.09455e-08	LOC102613425	uncharacterized LOC102613425
102613433	-11.0655	1.08514e-66	LOC102613433	UDP-glycosyltransferase 76B1-like
102613443	2.6977	5.48955e-05	LOC102613443	GPN-loop GTPase QQT1-like
102613448	-4.19085	2.63978e-47	LOC102613448	(E)-beta-farnesene synthase-like
102613465	-3.21366	4.09549e-22	LOC102613465	receptor-like protein 13
102613469	5.53777	4.93463e-11	LOC102613469	LOB domain-containing protein 40
102613470	-3.11023	1.89507e-11	CYP707A1	abscisic acid 8'-hydroxylase 1-like
102613475	2.0982	2.92238e-33	LOC102613475	probable plastid-lipid-associated protein 8, chloroplastic
102613476	2.34093	4.41415e-19	LOC102613476	probable galacturonosyltransferase-like 9
102613480	2.12932	3.08453e-17	LOC102613480	non-specific phospholipase C3-like
102613482	3.5829	1.05135e-10	LOC102613482	protein SHOOT GRAVITROPISM 5
102613486	2.10886	8.71376e-25	LOC102613486	elongation factor 1-alpha
102613488	4.9008	1.18703e-70	LOC102613488	cell wall / vacuolar inhibitor of fructosidase 2
102613490	-3.78989	2.87644e-42	LOC102613490	probable chalcone--flavonone isomerase 3
102613500	-2.76823	0.0092752	LOC102613500	UPF0481 protein At3g47200-like
102613519	3.79876	1.42664e-46	LOC102613519	uncharacterized GPI-anchored protein At4g28100
102613523	-3.50161	0.00205959	LOC102613523	glucan endo-1,3-beta-glucosidase-like
102613525	2.13788	2.46114e-23	LOC102613525	uncharacterized LOC102613525
102613536	-3.61898	8.46299e-83	LOC102613536	flavanone 3-dioxygenase 2-like
102613540	10.5538	3.71384e-47	LOC102613540	zinc-finger homeodomain protein 5
102613561	-2.33231	2.34173e-42	LOC102613561	F-box protein PP2-A12-like
102613572	4.21822	0.000373332	LOC102613572	cyclase-like protein 2
102613576	-2.69431	2.344e-05	LOC102613576	PI-PLC X domain-containing protein At5g67130-like
102613577	2.08742	1.76573e-26	LOC102613577	uncharacterized LOC102613577
102613581	2.09898	5.13037e-47	LOC102613581	UDP-D-apiose/UDP-D-xylose synthase 2
102613586	-2.11611	1.06e-19	LOC102613586	cytosolic endo-beta-N-acetylglucosaminidase 1-like
102613587	7.20574	4.5893e-18	LOC102613587	probably inactive leucine-rich repeat receptor-like protein kinase IMK2
102613592	7.67281	2.87577e-31	LOC102613592	uncharacterized LOC102613592
102613601	-2.26908	0.0002174	LOC102613601	uncharacterized LOC102613601
102613608	2.80415	6.22353e-16	LOC102613608	protein FANTASTIC FOUR 3-like
102613614	-2.66967	4.05968e-31	LOC102613614	uncharacterized LOC102613614
102613628	3.27044	1.91205e-45	LOC102613628	CSC1-like protein At1g32090
102613631	-2.58549	8.55294e-16	LOC102613631	cysteine synthase-like
102613652	2.53929	9.12894e-31	LOC102613652	formin BNI1
102613657	2.19857	2.49284e-05	LOC102613657	hypothetical protein
102613660	2.79075	0.033698	LOC102613660	uncharacterized LOC102613660
102613661	2.17756	2.14211e-07	LOC102613661	uclacyanin 1
102613665	-2.31527	6.7497e-23	LOC102613665	COP9 signalosome complex subunit 7-like
102613681	-2.37247	4.21122e-23	LOC102613681	E3 ubiquitin-protein ligase MPSR1
102613690	2.98391	2.23659e-48	LOC102613690	protein CHROMATIN REMODELING 24
102613696	-2.1641	1.51561e-21	LOC102613696	lipid phosphate phosphatase epsilon 2, chloroplastic
102613705	4.70368	6.23123e-32	LOC102613705	uncharacterized LOC102613705
102613706	2.81357	4.52655e-19	LOC102613706	leucine-rich repeat receptor-like protein kinase TDR
102613713	3.09957	1.17437e-36	LOC102613713	uncharacterized CRM domain-containing protein At3g25440, chloroplastic
102613716	3.12891	1.04647e-50	LOC102613716	uncharacterized LOC102613716
102613732	-2.12611	0.000363906	LOC102613732	uncharacterized methyltransferase At2g41040, chloroplastic-like
102613733	2.52744	0.0082362	LOC102613733	GPN-loop GTPase QQT1-like
102613738	3.55819	6.66714e-07	LOC102613738	L-gulonolactone oxidase 3
102613740	2.08385	9.05841e-14	LOC102613740	probable LRR receptor-like serine/threonine-protein kinase At1g63430
102613753	-4.4705	0.00388489	LOC102613753	calmodulin-like protein 1
102613759	3.374	1.6675e-39	LOC102613759	platelet binding protein GspB
102613762	2.48918	2.41482e-25	LOC102613762	serine/arginine-rich splicing factor 4-like
102613767	-5.32785	2.90606e-22	LOC102613767	uncharacterized LOC102613767
102613769	-2.36364	0.00379628	LOC102613769	germin-like protein subfamily 1 member 1
102613785	10.683	1.51527e-12	LOC102613785	RING-H2 finger protein ATL78-like
102613796	8.09056	4.68653e-13	LOC102613796	scarecrow-like protein 32
102613797	3.18927	4.77277e-14	LOC102613797	uncharacterized protein At3g17950-like
102613800	2.0899	0.000117823	LOC102613800	pentatricopeptide repeat-containing protein At5g04780, mitochondrial-like
102613804	3.26013	1.67655e-37	LOC102613804	trans-resveratrol di-O-methyltransferase-like
102613806	-2.11102	2.34981e-12	LOC102613806	rust resistance kinase Lr10-like
102613810	3.47846	1.98386e-15	LOC102613810	probable xyloglucan galactosyltransferase GT17
102613813	2.34466	1.08408e-18	LOC102613813	uncharacterized LOC102613813
102613817	-2.9887	6.29893e-12	LOC102613817	uncharacterized LOC102613817
102613818	-2.14179	5.3899e-24	LOC102613818	uncharacterized LOC102613818
102613821	-8.27916	6.79807e-22	LOC102613821	.
102613823	2.05557	2.68055e-10	LOC102613823	pentatricopeptide repeat-containing protein At2g27610-like
102613833	-2.33886	0.000191936	LOC102613833	E3 ubiquitin ligase BIG BROTHER-related-like
102613835	-2.18482	0.000649422	LOC102613835	uncharacterized LOC102613835
102613859	4.73091	3.05927e-28	LOC102613859	scarecrow-like protein 28
102613864	-2.17879	0.0422427	LOC102613864	potassium transporter 5
102613874	3.72437	1.96748e-11	LOC102613874	tyrosine/DOPA decarboxylase 5
102613890	-2.57486	3.38696e-23	LOC102613890	geraniol 8-hydroxylase-like
102613891	2.19482	0.00446899	LOC102613891	putative disease resistance protein At4g11170
102613893	2.8989	2.54843e-05	LOC102613893	protein NETWORKED 2D
102613903	2.02614	2.41968e-17	LOC102613903	small RNA 2'-O-methyltransferase-like
102613906	2.08695	0.0306985	LOC102613906	.
102613907	2.32787	0.0160052	LOC102613907	probable xyloglucan endotransglucosylase/hydrolase protein 5
102613912	3.97414	2.73093e-19	LOC102613912	uncharacterized GPI-anchored protein At1g61900-like
102613914	2.29912	2.34713e-12	LOC102613914	cytochrome P450 78A9-like
102613917	-2.20514	0.0297355	LOC102613917	putative receptor-like protein kinase At3g47110
102613929	2.40021	1.6762e-10	LOC102613929	serine/threonine-protein kinase Nek1-like
102613931	2.92018	7.59768e-67	LOC102613931	chaperone protein DnaJ
102613936	2.11187	8.9053e-05	LOC102613936	probable serine/threonine-protein kinase mps1
102613958	2.72061	7.5966e-10	LOC102613958	homeobox-leucine zipper protein HDG11-like
102613963	2.98257	3.84126e-20	LOC102613963	glucan endo-1,3-beta-glucosidase 8-like
102613981	-2.06467	1.10565e-51	LOC102613981	aspartyl protease family protein At5g10770
102613982	6.1399	4.52426e-06	LOC102613982	leucine-rich repeat protein 1-like
102613989	-2.68842	3.33251e-32	LOC102613989	hypothetical protein
102613990	2.35864	4.91811e-12	LOC102613990	hypothetical protein
102614003	2.16594	1.42521e-22	LOC102614003	translationally-controlled tumor protein homolog
102614009	-2.9687	1.13655e-79	LOC102614009	probable LRR receptor-like serine/threonine-protein kinase At1g56140
102614016	4.41033	1.15273e-16	LOC102614016	protein TIC 20-IV, chloroplastic
102614017	3.12244	1.30865e-27	LOC102614017	uncharacterized LOC102614017
102614020	2.55717	1.48627e-45	LOC102614020	pentatricopeptide repeat-containing protein At1g03560, mitochondrial
102614031	-2.84398	3.20453e-16	LOC102614031	bidirectional sugar transporter SWEET1
102614037	2.32463	0.0351606	LOC102614037	GPN-loop GTPase QQT1-like
102614038	2.24796	6.79003e-05	LOC102614038	uncharacterized LOC102614038
102614061	2.35669	5.79896e-11	LOC102614061	putative leucine-rich repeat-containing protein DDB_G0290503
102614064	-6.44806	6.58379e-25	LOC102614064	ABC transporter G family member 34-like
102614067	3.46221	0.000703768	LOC102614067	cytokinin hydroxylase
102614075	4.25074	2.86498e-26	LOC102614075	putative G3BP-like protein
102614079	2.54536	1.23518e-16	LOC102614079	RING-H2 finger protein ATL52-like
102614091	2.36394	2.0027e-28	LOC102614091	uncharacterized LOC102614091
102614092	-3.71104	1.4707e-10	LOC102614092	receptor kinase-like protein Xa21
102614094	-2.38632	3.53567e-38	LOC102614094	dehydrogenase/reductase SDR family member on chromosome X
102614099	-4.70245	1.75931e-111	LOC102614099	protein CONSERVED IN THE GREEN LINEAGE AND DIATOMS 27, chloroplastic
102614100	-2.96142	3.01731e-05	LOC102614100	uncharacterized LOC102614100
102614102	2.32119	0.000293114	LOC102614102	chitinase 2-like
102614104	2.24336	1.85291e-14	LOC102614104	cyclin-dependent protein kinase inhibitor SMR3-like
102614114	-2.19073	8.75293e-09	LOC102614114	MLP-like protein 34
102614115	5.05336	2.06541e-21	LOC102614115	ethylene-responsive transcription factor CRF4
102614119	2.00075	2.9233e-08	LOC102614119	protein NUCLEAR FUSION DEFECTIVE 6, chloroplastic/mitochondrial-like
102614123	-5.1717	4.56573e-36	LOC102614123	methanol O-anthraniloyltransferase-like
102614126	-2.63129	5.6818e-29	LOC102614126	copper transport protein ATX1
102614134	2.10783	1.8578e-27	LOC102614134	probable uridine nucleosidase 2
102614135	-2.21879	0.0177038	LOC102614135	receptor-like protein EIX2
102614142	2.69045	9.61547e-06	LOC102614142	pentatricopeptide repeat-containing protein At1g77170, mitochondrial
102614144	-3.74517	1.57639e-12	LOC102614144	U-box domain-containing protein 5-like
102614147	6.40997	9.17003e-32	LOC102614147	basic leucine zipper 61-like
102614157	-2.5055	8.78015e-23	LOC102614157	KAT8 regulatory NSL complex subunit 3
102614171	-2.69581	0.0100744	LOC102614171	.
102614173	2.08601	2.5017e-05	LOC102614173	protein LURP-one-related 10-like
102614176	-2.47934	2.07107e-09	LOC102614176	AAA-ATPase ASD, mitochondrial-like
102614196	3.73354	3.23628e-51	LOC102614196	uncharacterized LOC102614196
102614197	2.12335	2.68254e-17	LOC102614197	zinc finger A20 and AN1 domain-containing stress-associated protein 8
102614220	2.50715	1.47938e-14	LOC102614220	.
102614224	-19.4641	1.05872e-102	LOC102614224	probable glycerol-3-phosphate acyltransferase 3
102614229	-8.39588	1.86308e-06	LOC102614229	probable inactive serine/threonine-protein kinase fnkC
102614233	-6.8095	5.19245e-11	LOC102614233	calmodulin-binding protein 60 B-like
102614234	-4.41434	1.48537e-111	LOC102614234	ultraviolet-B receptor UVR8-like
102614240	-5.86512	3.94214e-07	LOC102614240	TMV resistance protein N-like
102614244	-2.32779	6.18837e-25	LOC102614244	protein DETOXIFICATION 22-like
102614248	-2.64471	8.59558e-37	LOC102614248	glucan endo-1,3-beta-glucosidase 12
102614251	-5.88408	5.89946e-139	LOC102614251	stellacyanin-like
102614268	-3.77209	1.6811e-31	LOC102614268	ABC transporter G family member 22
102614287	-2.4623	1.25127e-52	LOC102614287	protein SYM1
102614289	-3.11973	0.0207529	LOC102614289	BURP domain-containing protein BNM2C
102614291	-6.43302	1.22968e-175	LOC102614291	ABC transporter C family member 8
102614292	2.71053	0.000116218	LOC102614292	putative disease resistance protein At4g11170
102614296	-2.68528	0.0417342	LOC102614296	heavy metal-associated isoprenylated plant protein 43-like
102614308	-2.33057	0.0469784	LOC102614308	LEAF RUST 10 DISEASE-RESISTANCE LOCUS RECEPTOR-LIKE PROTEIN KINASE-like 1.2
102614313	2.19084	1.18611e-48	LOC102614313	receptor protein kinase TMK1-like
102614330	2.41079	0.0292347	LOC102614330	GPN-loop GTPase QQT1-like
102614331	-3.22952	5.6234e-24	LOC102614331	monogalactosyldiacylglycerol synthase 2, chloroplastic
102614336	-2.58813	6.56967e-30	LOC102614336	2-C-methyl-D-erythritol 2,4-cyclodiphosphate synthase, chloroplastic
102614355	2.38623	1.66084e-10	LOC102614355	pentatricopeptide repeat-containing protein At4g19220, mitochondrial
102614360	3.42551	1.15905e-09	LOC102614360	uncharacterized LOC102614360
102614363	-3.9876	1.32169e-72	LOC102614363	glycine cleavage system H protein, mitochondrial
102614364	-2.10791	2.3016e-39	LOC102614364	uncharacterized protein ycf45
102614367	-3.88035	1.58606e-16	LOC102614367	ABC transporter G family member 6-like
102614369	5.20291	1.70427e-09	LOC102614369	.
102614370	-3.39766	2.49307e-30	LOC102614370	CASP-like protein 2C1
102614373	-3.29213	2.20997e-08	LOC102614373	probable LRR receptor-like serine/threonine-protein kinase At3g47570
102614379	2.36682	3.61759e-16	LOC102614379	uncharacterized LOC102614379
102614385	2.00507	4.54221e-10	LOC102614385	actin-like
102614388	2.53939	2.40644e-06	LOC102614388	UDP-glycosyltransferase 87A1-like
102614400	2.03851	9.16751e-35	LOC102614400	DELLA protein GAIP-B
102614404	5.27005	1.44293e-69	LOC102614404	glucan endo-1,3-beta-glucosidase 12
102614405	3.38279	0.00756102	LOC102614405	vascular-related unknown protein 1
102614414	3.64525	8.93678e-64	LOC102614414	uncharacterized LOC102614414
102614415	-2.05076	0.000224377	LOC102614415	GDP-mannose 3,5-epimerase 1
102614418	7.10238	2.84737e-16	LOC102614418	uncharacterized LOC102614418
102614419	-5.15609	1.22547e-27	LOC102614419	beta-galactosidase 16-like
102614420	-2.09937	2.02481e-29	LOC102614420	uncharacterized LOC102614420
102614428	4.1501	2.5298e-07	LOC102614428	putative disease resistance RPP13-like protein 1
102614444	2.10279	8.20529e-18	LOC102614444	ethylene-responsive transcription factor 6-like
102614447	-2.5414	1.29237e-30	LOC102614447	isoaspartyl peptidase/L-asparaginase 1-like
102614452	2.04402	5.45437e-24	LOC102614452	cyclin-P3-1
102614454	2.59408	4.93225e-21	LOC102614454	pectinesterase-like
102614458	-3.17079	3.70957e-41	LOC102614458	uncharacterized LOC102614458
102614461	3.61524	2.96729e-40	LOC102614461	photosystem II 5 kDa protein, chloroplastic-like
102614463	3.68995	6.64926e-10	LOC102614463	protein trichome birefringence-like 36
102614482	2.19061	4.41826e-05	LOC102614482	hypothetical protein
102614483	-4.7714	4.89211e-124	LOC102614483	uncharacterized LOC102614483
102614486	-2.41388	8.79214e-08	LOC102614486	hypothetical protein
102614490	-3.81517	2.96155e-05	LOC102614490	uncharacterized LOC102614490
102614506	-3.19478	0.0145859	LOC102614506	uncharacterized LOC102614506
102614518	-8.64396	6.11903e-07	LOC102614518	probable inactive serine/threonine-protein kinase fnkC
102614539	3.29439	9.85721e-06	LOC102614539	F-box/LRR-repeat protein At3g58900-like
102614543	-2.71532	1.00818e-43	LOC102614543	CBBY-like protein
102614545	7.91269	4.68301e-08	LOC102614545	subtilisin-like protease SBT2.5
102614549	2.33824	0.00199778	LOC102614549	uncharacterized LOC102614549
102614551	2.06919	4.2543e-09	LOC102614551	ATPase family AAA domain-containing protein 3
102614557	-2.29473	0.00287712	LOC102614557	protein trichome birefringence-like 3
102614563	-2.64004	2.14849e-34	LOC102614563	transcription factor HY5
102614573	4.22081	1.11903e-12	LOC102614573	hypothetical protein
102614579	6.35405	1.66222e-31	LOC102614579	uncharacterized LOC102614579
102614580	-2.31614	4.48858e-34	LOC102614580	leucine-rich repeat protein 2-like
102614583	2.58199	0.000537852	LOC102614583	putative disease resistance protein At4g11170
102614587	-2.69995	1.51032e-46	LOC102614587	bidirectional sugar transporter SWEET2a-like
102614590	4.68425	2.43609e-22	LOC102614590	flavonoid 3'-monooxygenase-like
102614594	-2.7961	4.79787e-08	LOC102614594	.
102614604	2.35838	3.40816e-16	LOC102614604	probable disease resistance protein At5g63020
102614608	2.07439	8.80417e-08	LOC102614608	hypothetical protein
102614628	-14.912	1.52613e-36	LOC102614628	uncharacterized LOC102614628
102614631	5.60672	1.12293e-05	LOC102614631	protein JINGUBANG
102614638	3.15949	5.75755e-07	LOC102614638	uncharacterized LOC102614638
102614651	6.24622	9.64142e-24	LOC102614651	mitotic spindle checkpoint protein MAD2
102614672	-3.77536	1.96544e-62	LOC102614672	uncharacterized LOC102614672
102614673	-3.42547	7.29746e-31	LOC102614673	UDP-glucose iridoid glucosyltransferase-like
102614680	-4.2108	4.74276e-10	LOC102614680	leucine-rich repeat extensin-like protein 6
102614685	2.74131	0.000141793	LOC102614685	uncharacterized LOC102614685
102614686	4.03878	3.6885e-28	LOC102614686	expansin-B18-like
102614702	-2.25925	0.000103066	LOC102614702	cyclin-P3-1
102614705	2.31332	1.07233e-12	LOC102614705	pentatricopeptide repeat-containing protein At4g08210
102614710	-2.15249	1.98822e-08	LOC102614710	proteoglycan 4
102614726	-2.85976	0.0217553	LOC102614726	protein NRT1/ PTR FAMILY 1.2-like
102614729	-2.95434	1.06805e-19	LOC102614729	protein HAPLESS 2
102614730	3.13041	4.82714e-08	LOC102614730	flavin-containing monooxygenase FMO GS-OX-like 9
102614731	2.29878	1.46045e-05	LOC102614731	putative pentatricopeptide repeat-containing protein At1g53330
102614732	-2.05929	0.00834324	LOC102614732	uncharacterized LOC102614732
102614737	3.34491	6.86788e-58	LOC102614737	glutathione S-transferase F6
102614738	6.73987	3.30792e-33	LOC102614738	endoglucanase 17
102614739	2.09918	4.33527e-13	LOC102614739	uncharacterized LOC102614739
102614743	-5.0413	5.47905e-10	LOC102614743	hypothetical protein
102614749	3.69863	4.2935e-11	LOC102614749	phosphate transporter PHO1 homolog 1
102614762	2.01933	3.77472e-43	LOC102614762	bZIP transcription factor 11
102614783	-2.46972	0.00352608	LOC102614783	probable xyloglucan galactosyltransferase GT17
102614784	2.31793	5.08324e-36	LOC102614784	formin-like protein 1
102614798	-5.51976	1.22069e-62	LOC102614798	uncharacterized LOC102614798
102614801	7.76102	1.12414e-20	LOC102614801	probable pectinesterase 53
102614807	-3.57183	4.17094e-05	LOC102614807	oil body-associated protein 1A
102614811	4.78324	5.43884e-13	LOC102614811	peamaclein
102614814	2.11975	5.46489e-05	LOC102614814	pentatricopeptide repeat-containing protein At3g21470
102614818	-8.72124	2.01673e-14	LOC102614818	uncharacterized LOC102614818
102614819	-11.1205	6.81408e-26	LOC102614819	putative disease resistance protein At4g11170
102614821	-3.47676	5.88743e-26	LOC102614821	uncharacterized LOC102614821
102614827	4.51554	3.99694e-27	LOC102614827	(-)-germacrene D synthase-like
102614830	-2.54718	8.3399e-20	LOC102614830	protein LURP-one-related 5
102614844	3.54622	4.54953e-71	LOC102614844	probable acyl-activating enzyme 5, peroxisomal
102614845	2.83962	0.00951549	LOC102614845	protein PIN-LIKES 2-like
102614847	-2.05395	2.00364e-17	LOC102614847	probable WRKY transcription factor 57
102614848	2.01817	1.66811e-34	LOC102614848	cellulose synthase A catalytic subunit 1 [UDP-forming]
102614849	-3.04801	2.66711e-45	LOC102614849	protein TIC 55, chloroplastic
102614858	2.63793	2.97977e-28	LOC102614858	PLAT domain-containing protein 3-like
102614871	-5.5695	2.16752e-35	LOC102614871	aminopeptidase M1-like
102614874	4.31526	8.3033e-68	LOC102614874	beta-glucosidase BoGH3B-like
102614885	3.13532	0.0004809	LOC102614885	probable E3 ubiquitin-protein ligase EDA40
102614887	-3.28842	3.51499e-12	LOC102614887	rust resistance kinase Lr10-like
102614899	-4.76781	1.33051e-10	LOC102614899	methanol O-anthraniloyltransferase-like
102614911	-2.59125	1.56335e-39	LOC102614911	probable sucrose-phosphate synthase 3
102614919	-9.1719	8.82939e-19	LOC102614919	uncharacterized LOC102614919
102614924	-2.35644	1.27058e-09	LOC102614924	probable WRKY transcription factor 53
102614925	-4.1371	3.48241e-21	LOC102614925	heavy metal-associated isoprenylated plant protein 39
102614926	-2.45138	1.16353e-29	LOC102614926	alpha-N-acetylglucosaminidase-like
102614927	-2.20281	7.49997e-09	LOC102614927	transcription factor bHLH162-like
102614934	3.69937	5.20566e-06	LOC102614934	germin-like protein subfamily 1 member 17
102614948	2.04364	2.9249e-21	LOC102614948	glycerol-3-phosphate dehydrogenase [NAD(+)] GPDHC1, cytosolic
102614950	4.20749	2.03319e-06	LOC102614950	mitotic spindle checkpoint protein MAD2-like
102614954	2.09244	2.10113e-30	LOC102614954	peptidyl-prolyl cis-trans isomerase FKBP62
102614959	3.33903	6.23669e-146	LOC102614959	protochlorophyllide reductase, chloroplastic
102614965	2.70576	3.55224e-22	LOC102614965	acid phosphatase 1-like
102614982	-4.21746	2.85404e-08	LOC102614982	G-type lectin S-receptor-like serine/threonine-protein kinase RKS1
102614987	9.77096	2.49574e-75	LOC102614987	zinc finger protein CONSTANS-LIKE 14-like
102614989	4.05227	4.55458e-19	LOC102614989	probable inactive receptor kinase At4g23740
102614996	-2.90986	8.85363e-54	LOC102614996	uncharacterized LOC102614996
102615007	2.08457	1.08041e-18	LOC102615007	O-fucosyltransferase 10
102615021	-3.53971	6.75398e-80	LOC102615021	protein DETOXIFICATION 25-like
102615025	2.02683	0.000155827	LOC102615025	flavonoid 3'-monooxygenase-like
102615028	-2.45389	1.33108e-71	LOC102615028	tocopherol cyclase, chloroplastic
102615043	4.61193	7.54153e-12	LOC102615043	pentatricopeptide repeat-containing protein At4g38150-like
102615055	-5.47607	0.000732174	LOC102615055	.
102615058	-3.42726	0.0222708	LOC102615058	ABC transporter G family member 10
102615067	-2.79745	2.13373e-27	LOC102615067	scopoletin glucosyltransferase-like
102615070	2.23654	0.000203864	LOC102615070	type III polyketide synthase B
102615073	5.21471	7.9198e-162	LOC102615073	subtilisin-like protease SBT1.7
102615076	3.28799	3.21096e-08	LOC102615076	cell division control protein 6 homolog B
102615096	-2.01757	2.94175e-14	LOC102615096	transcription factor MYB41
102615098	2.19582	0.0398827	LOC102615098	putative cell wall protein
102615103	2.29926	6.97156e-18	LOC102615103	uncharacterized LOC102615103
102615110	-2.12067	5.13303e-05	LOC102615110	probable disease resistance protein At5g66900
102615114	-3.31176	2.57828e-19	LOC102615114	cinnamoyl-CoA reductase 1-like
102615117	-8.65788	8.82795e-49	LOC102615117	homeobox-leucine zipper protein HAT9-like
102615129	-5.30458	2.82462e-35	LOC102615129	transcription repressor MYB6-like
102615133	-2.35612	1.53248e-07	LOC102615133	G-type lectin S-receptor-like serine/threonine-protein kinase RKS1
102615143	-2.04841	2.57548e-19	LOC102615143	mitogen-activated protein kinase 19
102615145	3.54278	5.86886e-06	LOC102615145	.
102615155	2.39793	8.43091e-11	LOC102615155	pentatricopeptide repeat-containing protein At5g39350
102615186	-3.66246	3.55955e-53	LOC102615186	50S ribosomal protein L28, chloroplastic
102615192	6.4479	1.61497e-07	LOC102615192	uncharacterized LOC102615192
102615194	2.25953	0.0271145	LOC102615194	ARF guanine-nucleotide exchange factor GNOM-like
102615195	2.6563	9.10274e-07	LOC102615195	uncharacterized LOC102615195
102615213	2.38151	0.00438015	LOC102615213	MRN complex-interacting protein
102615235	-3.48626	1.54895e-57	LOC102615235	sulfoquinovosyl transferase SQD2
102615243	2.20569	1.32018e-12	LOC102615243	pentatricopeptide repeat-containing protein At5g39980, chloroplastic
102615244	-3.07248	2.15562e-24	LOC102615244	cytokinin dehydrogenase 6
102615255	2.00002	2.19186e-16	LOC102615255	uncharacterized LOC102615255
102615259	4.81108	4.35591e-97	LOC102615259	acid phosphatase 1
102615261	-3.0344	0.0348167	LOC102615261	uncharacterized LOC102615261
102615270	2.12342	0.0106585	LOC102615270	RHOMBOID-like protein 1
102615306	-3.29894	9.31016e-06	LOC102615306	protein ACCELERATED CELL DEATH 6-like
102615308	-3.80696	4.08111e-44	LOC102615308	GDSL esterase/lipase EXL1-like
102615311	-3.06004	4.78722e-28	LOC102615311	uncharacterized LOC102615311
102615312	-2.63704	2.2713e-29	LOC102615312	.
102615313	3.96528	0.00029347	LOC102615313	disease resistance-like protein DSC1
102615314	3.3267	1.57325e-09	LOC102615314	endoribonuclease YBEY, chloroplastic-like
102615315	2.64588	0.000809398	LOC102615315	.
102615319	2.04119	4.30279e-18	LOC102615319	protein NRT1/ PTR FAMILY 1.2
102615327	-2.09576	7.85167e-24	LOC102615327	chloroplast stem-loop binding protein of 41 kDa a, chloroplastic
102615329	-2.75647	5.84694e-40	LOC102615329	glutamic acid-rich protein
102615339	2.12438	6.4421e-15	LOC102615339	hypothetical protein
102615351	3.05105	2.02587e-42	LOC102615351	probable alkaline/neutral invertase B
102615355	-3.75171	0.00250081	LOC102615355	wall-associated receptor kinase 2-like
102615356	6.21979	9.22937e-48	LOC102615356	dof zinc finger protein DOF3.4
102615364	2.51628	3.64859e-59	LOC102615364	tubulin beta chain
102615379	-2.32714	5.72191e-09	LOC102615379	glucuronoxylan 4-O-methyltransferase 1
102615381	-4.311	1.88617e-27	LOC102615381	coumarin 8-geranyltransferase 1b, chloroplastic-like
102615387	-2.39992	2.30954e-53	LOC102615387	zeta-carotene desaturase, chloroplastic/chromoplastic-like
102615394	8.72588	6.12831e-05	LOC102615394	homeotic protein knotted-1
102615405	-5.70172	1.97802e-26	LOC102615405	transcription factor MYB4-like
102615410	-4.38253	8.2677e-24	LOC102615410	uncharacterized LOC102615410
102615417	2.01174	6.92182e-06	LOC102615417	pelargonidin 3-O-(6-caffeoylglucoside) 5-O-(6-O-malonylglucoside) 4'''-malonyltransferase
102615434	2.79481	3.83752e-13	LOC102615434	uncharacterized LOC102615434
102615441	-2.30782	8.71676e-32	CHI	chalcone--flavonone isomerase-like
102615447	3.23239	8.11789e-08	LOC102615447	zinc finger protein WIP3
102615448	3.35052	3.67114e-19	LOC102615448	OTU domain-containing protein DDB_G0284757-like
102615449	-3.92322	2.9409e-09	LOC102615449	protein HYPER-SENSITIVITY-RELATED 4-like
102615451	2.96692	4.6144e-06	LOC102615451	uncharacterized LOC102615451
102615457	-4.01777	7.02426e-70	LOC102615457	protein DETOXIFICATION 40-like
102615458	-6.31875	5.54339e-61	LOC102615458	uncharacterized LOC102615458
102615463	-3.83506	2.00388e-13	LOC102615463	rust resistance kinase Lr10-like
102615475	-3.037	5.27368e-28	LOC102615475	peroxidase 15-like
102615481	2.50071	0.0249583	LOC102615481	ribosomal protein L11 methyltransferase-like
102615495	5.29093	6.26116e-09	LOC102615495	polygalacturonase 1 beta-like protein 1
102615496	-6.30993	0.000349694	LOC102615496	.
102615497	-2.35812	2.21598e-33	LOC102615497	hypothetical protein
102615499	2.21547	1.37195e-25	LOC102615499	amino acid transporter AVT1A
102615503	2.57144	0.0281965	LOC102615503	protein NRT1/ PTR FAMILY 4.4
102615506	4.49474	1.51639e-06	LOC102615506	germin-like protein subfamily 1 member 17
102615523	-2.31979	1.75892e-51	LOC102615523	BTB/POZ domain-containing protein At1g67900
102615535	-2.96022	2.85444e-104	LOC102615535	aldehyde dehydrogenase family 3 member H1-like
102615537	2.71784	6.21398e-06	LOC102615537	putative pentatricopeptide repeat-containing protein At3g15930
102615542	2.45464	0.00163997	LOC102615542	protein CASPARIAN STRIP INTEGRITY FACTOR 1-like
102615544	-2.0686	3.59702e-37	LOC102615544	putative U-box domain-containing protein 50
102615549	4.15741	1.08891e-09	LOC102615549	UPF0481 protein At3g47200
102615552	-2.25987	1.61403e-23	LOC102615552	calcium-binding protein CP1
102615554	-3.01543	1.95643e-12	LOC102615554	probable NAD(P)H dehydrogenase (quinone) FQR1-like 1
102615555	-3.39027	8.61529e-07	LOC102615555	E3 ubiquitin protein ligase DRIP2-like
102615557	3.78002	1.14616e-19	LOC102615557	uncharacterized LOC102615557
102615558	-2.35148	8.49006e-37	LOC102615558	peroxisomal 2,4-dienoyl-CoA reductase
102615568	-2.65474	3.29472e-15	LOC102615568	ferric reduction oxidase 2-like
102615580	-4.69414	2.76267e-05	LOC102615580	probable inactive serine/threonine-protein kinase fnkC
102615586	-2.33173	0.00509859	LOC102615586	UPF0496 protein At4g34320-like
102615597	-8.34618	1.01894e-07	LOC102615597	LRR receptor-like serine/threonine-protein kinase EFR
102615602	-2.22696	2.02785e-38	LOC102615602	hypothetical protein
102615609	-2.51557	4.36869e-40	LOC102615609	uncharacterized LOC102615609
102615610	3.2891	1.09902e-15	LOC102615610	uncharacterized LOC102615610
102615619	2.93708	0.00850085	LOC102615619	.
102615622	-2.78729	3.33497e-30	LOC102615622	protein NRT1/ PTR FAMILY 4.6-like
102615628	-9.03123	9.33854e-131	LOC102615628	beta-glucosidase 46-like
102615629	-2.23555	1.95056e-11	LOC102615629	uncharacterized LOC102615629
102615638	4.71093	9.30529e-23	LOC102615638	calponin homology domain-containing protein DDB_G0272472
102615642	-4.61101	3.67607e-192	LOC102615642	protein DETOXIFICATION 46, chloroplastic-like
102615653	2.03808	0.000298951	LOC102615653	putative pentatricopeptide repeat-containing protein At3g16890, mitochondrial
102615656	2.00937	8.01471e-12	LOC102615656	uncharacterized LOC102615656
102615664	3.37237	1.69905e-08	LOC102615664	cyclin-A2-3-like
102615672	3.47051	7.68253e-21	LOC102615672	methanol O-anthraniloyltransferase-like
102615679	2.33814	0.000563668	LOC102615679	polygalacturonase At1g48100
102615681	2.10839	0.00798593	LOC102615681	UPF0481 protein At3g47200-like
102615690	-3.80295	7.64827e-18	LOC102615690	metal transporter Nramp6
102615694	2.16644	1.38002e-10	LOC102615694	tropinone reductase homolog
102615702	6.66444	2.83662e-25	LOC102615702	cyclin-B2-4
102615704	2.11027	9.54339e-11	LOC102615704	uncharacterized LOC102615704
102615707	2.45148	1.37894e-11	LOC102615707	trihelix transcription factor GT-2-like
102615709	2.43423	1.29768e-10	LOC102615709	kinesin-like protein KIN-7B
102615715	2.25306	5.00458e-05	LOC102615715	uncharacterized LOC102615715
102615721	-2.07203	2.00753e-11	LOC102615721	G-type lectin S-receptor-like serine/threonine-protein kinase LECRK3
102615728	-3.1598	5.52652e-48	LOC102615728	CASP-like protein 5C1
102615729	2.91251	3.66267e-12	LOC102615729	uncharacterized LOC102615729
102615735	-2.08235	3.49088e-41	LOC102615735	cyclic dof factor 2
102615744	-2.2568	7.28673e-25	LOC102615744	protein ABCI7, chloroplastic
102615752	2.99229	1.02561e-21	LOC102615752	beta-1,6-galactosyltransferase GALT29A
102615757	2.0691	3.07958e-17	LOC102615757	protein FRIGIDA-ESSENTIAL 1
102615758	9.97155	3.0614e-21	LOC102615758	serine carboxypeptidase-like 31
102615764	-3.88307	1.10497e-09	LOC102615764	rust resistance kinase Lr10-like
102615770	-5.35701	5.21102e-71	LOC102615770	subtilisin-like protease SBT4.14
102615777	3.01633	2.79854e-07	LOC102615777	probable 3-hydroxyisobutyrate dehydrogenase-like 3, mitochondrial
102615779	-2.4233	1.35371e-18	LOC102615779	uncharacterized LOC102615779
102615781	2.57731	1.01392e-22	LOC102615781	classical arabinogalactan protein 10
102615783	2.74325	7.5786e-08	LOC102615783	VIN3-like protein 2
102615790	3.1633	1.39266e-30	LOC102615790	FT-interacting protein 1
102615794	2.70536	9.75501e-12	LOC102615794	putative disease resistance protein RGA3
102615817	6.23738	5.75493e-43	LOC102615817	CCG-binding protein 1-like
102615822	5.59906	1.07612e-20	LOC102615822	cell division cycle 20.2, cofactor of APC complex-like
102615829	-2.16596	0.0146925	LOC102615829	gluconokinase
102615836	-2.62606	7.0087e-29	LOC102615836	uncharacterized LOC102615836
102615846	2.94502	1.92574e-08	LOC102615846	AP2-like ethylene-responsive transcription factor AIL6
102615848	3.09242	2.81994e-05	LOC102615848	flavanone 7-O-glucoside 2''-O-beta-L-rhamnosyltransferase-like
102615851	-2.1552	4.36928e-30	LOC102615851	shewanella-like protein phosphatase 1
102615852	2.19931	0.000984982	LOC102615852	pentatricopeptide repeat-containing protein At5g59600
102615855	-2.11246	1.35243e-12	LOC102615855	transcription factor bHLH112
102615856	-2.83305	0.014048	LOC102615856	ankyrin repeat-containing protein At5g02620-like
102615859	2.16149	2.30201e-09	LOC102615859	DNA replication licensing factor MCM6
102615872	-2.2529	5.15871e-08	LOC102615872	uncharacterized LOC102615872
102615875	6.43271	7.04333e-67	LOC102615875	probable pectinesterase/pectinesterase inhibitor 25
102615878	6.49767	7.9742e-28	LOC102615878	.
102615888	2.76019	1.22247e-24	LOC102615888	flocculation protein FLO11
102615891	3.10464	2.84485e-06	LOC102615891	transcription repressor OFP4-like
102615900	-9.40919	4.24768e-43	LOC102615900	cytochrome P450 71D11-like
102615906	-2.28832	2.07677e-07	LOC102615906	uncharacterized LOC102615906
102615909	-6.91276	7.3111e-23	LOC102615909	protein NSP-INTERACTING KINASE 1-like
102615911	2.68997	9.05072e-30	LOC102615911	cellulose synthase-like protein D3
102615914	4.11859	4.60826e-33	LOC102615914	kinesin-like protein KIN-12D
102615923	2.59603	9.60089e-09	LOC102615923	putative pentatricopeptide repeat-containing protein At5g40405
102615924	-2.38223	1.08489e-05	LOC102615924	EG45-like domain containing protein
102615932	-2.13749	1.00078e-30	LOC102615932	transcription factor MYBS1
102615957	2.55101	0.023752	LOC102615957	2-hydroxyisoflavanone dehydratase-like
102615958	-2.68605	2.40681e-09	LOC102615958	receptor kinase-like protein Xa21
102615960	3.01958	0.000777358	LOC102615960	pentatricopeptide repeat-containing protein At2g22410, mitochondrial-like
102615967	3.31065	7.78654e-95	LOC102615967	fasciclin-like arabinogalactan protein 2
102615974	-2.40494	0.0104043	LOC102615974	MDIS1-interacting receptor like kinase 2-like
102615976	5.53848	2.60175e-06	LOC102615976	serine/threonine-protein kinase D6PKL2-like
102615980	3.74474	2.90531e-22	LOC102615980	hypothetical protein
102615993	-4.8914	2.50119e-23	LOC102615993	putative F-box protein PP2-B12
102615998	4.63757	3.90987e-57	LOC102615998	probably inactive leucine-rich repeat receptor-like protein kinase At3g28040
102615999	2.19005	1.56046e-48	LOC102615999	catalase-like
102616001	2.0242	0.010378	LOC102616001	RING-H2 finger protein ATL43-like
102616008	-2.06213	1.37905e-08	LOC102616008	G-type lectin S-receptor-like serine/threonine-protein kinase At4g27290
102616011	-2.57076	6.10235e-18	LOC102616011	hypothetical protein
102616013	-2.06448	7.13333e-34	LOC102616013	BOI-related E3 ubiquitin-protein ligase 1
102616014	2.24494	9.11543e-10	LOC102616014	protein LITTLE ZIPPER 2-like
102616018	2.00612	1.56476e-24	LOC102616018	receptor protein-tyrosine kinase CEPR2
102616036	-2.38986	1.1383e-44	LOC102616036	phosphoenolpyruvate carboxylase 4
102616037	2.88319	1.10724e-05	LOC102616037	protein TORNADO 2-like
102616041	-5.47462	7.2525e-43	LOC102616041	NAC domain-containing protein 71
102616043	2.38789	1.20418e-15	LOC102616043	hypothetical protein
102616051	3.14089	2.27623e-18	LOC102616051	cytosolic sulfotransferase 15-like
102616053	-2.09962	5.46804e-35	LOC102616053	zinc finger A20 and AN1 domain-containing stress-associated protein 3
102616054	-7.19642	4.40865e-109	LOC102616054	scarecrow-like protein 15
102616058	-2.47804	0.00543013	LOC102616058	UPF0481 protein At3g47200
102616059	2.60993	2.70145e-69	LOC102616059	subtilisin-like protease SBT5.6
102616063	4.1022	6.43436e-81	LOC102616063	protease Do-like 5, chloroplastic
102616067	2.50101	1.35747e-11	LOC102616067	PLASMODESMATA CALLOSE-BINDING PROTEIN 5
102616076	-2.26396	9.56488e-23	LOC102616076	flavin mononucleotide hydrolase 1, chloroplatic
102616077	2.687	1.05959e-06	LOC102616077	VQ motif-containing protein 11-like
102616078	-2.99915	6.8525e-39	LOC102616078	protein SHOOT GRAVITROPISM 5-like
102616110	2.34968	2.64508e-09	LOC102616110	NADPH-dependent aldehyde reductase-like protein, chloroplastic
102616126	-7.35574	5.32797e-14	LOC102616126	WAT1-related protein At5g64700
102616135	-8.06964	6.86226e-159	LOC102616135	polyol transporter 5
102616142	-6.50198	1.42318e-52	LOC102616142	uncharacterized LOC102616142
102616144	2.64649	8.6621e-06	LOC102616144	L-type lectin-domain containing receptor kinase IV.2-like
102616155	-3.50043	7.20487e-86	LOC102616155	ribonuclease 2
102616169	3.7665	9.43799e-10	LOC102616169	probable serine/threonine-protein kinase At1g09600
102616177	2.60085	3.39233e-06	LOC102616177	protein tesmin/TSO1-like CXC 2
102616183	-2.20952	8.59624e-32	LOC102616183	double-stranded RNA-binding protein 1
102616188	3.4606	1.16838e-45	LOC102616188	hypothetical protein
102616208	3.3678	2.10568e-07	LOC102616208	pentatricopeptide repeat-containing protein At3g53360, mitochondrial-like
102616228	-4.19988	5.67986e-101	LOC102616228	UDP-glycosyltransferase 76B1
102616238	2.10688	1.1337e-20	LOC102616238	dipeptidyl aminopeptidase BI
102616248	-2.07094	0.0130245	LOC102616248	glycine-rich cell wall structural protein
102616251	2.95144	0.00108771	LOC102616251	protein DYAD
102616253	-2.65385	0.000725536	LOC102616253	probable xyloglucan galactosyltransferase GT17
102616254	3.14901	3.45873e-96	LOC102616254	nuclear transcription factor Y subunit B-3
102616255	3.23908	4.32124e-17	LOC102616255	subtilisin-like protease SBT1.1
102616258	-2.74138	3.29941e-21	LOC102616258	protein NRT1/ PTR FAMILY 5.9
102616263	-3.68058	2.45893e-09	LOC102616263	dirigent protein 22-like
102616267	2.86489	2.52376e-10	LOC102616267	kinesin-like protein KIN-14S
102616271	4.73066	2.03864e-28	LOC102616271	uncharacterized LOC102616271
102616276	2.36616	1.32479e-06	LOC102616276	probable aquaporin NIP5-1
102616278	-3.11094	2.29673e-15	LOC102616278	probable LRR receptor-like serine/threonine-protein kinase At3g47570
102616280	-7.43766	1.74011e-10	LOC102616280	uncharacterized LOC102616280
102616282	2.07439	1.81143e-22	LOC102616282	uncharacterized LOC102616282
102616292	-2.74302	2.6192e-65	LOC102616292	hypothetical protein
102616293	-2.3743	2.58676e-31	LOC102616293	ycf49-like protein
102616304	-24.5295	9.11634e-129	LOC102616304	.
102616313	12.6647	2.46252e-15	LOC102616313	uncharacterized LOC102616313
102616317	4.18189	2.58069e-12	LOC102616317	hypothetical protein
102616320	-4.68658	5.41026e-70	LOC102616320	.
102616322	3.64597	4.96394e-07	LOC102616322	E3 ubiquitin-protein ligase ATL4
102616327	-2.29629	2.46195e-25	LOC102616327	ATP-dependent 6-phosphofructokinase 3-like
102616330	5.7605	0.00211502	LOC102616330	chalcone synthase 2-like
102616337	-2.96614	3.75173e-55	LOC102616337	ankyrin repeat-containing protein At5g02620
102616343	2.05522	0.00169469	LOC102616343	classical arabinogalactan protein 25
102616344	2.40698	1.18762e-21	LOC102616344	hypothetical protein
102616369	-2.15081	4.80072e-05	LOC102616369	receptor-like protein EIX2
102616371	-2.01926	1.33677e-06	LOC102616371	uncharacterized LOC102616371
102616375	-3.11451	0.00416754	LOC102616375	tyrosine/DOPA decarboxylase 1-like
102616381	-2.21379	1.62722e-33	LOC102616381	uncharacterized LOC102616381
102616392	2.81159	5.2629e-11	LOC102616392	B2 protein-like
102616394	2.03665	1.04884e-30	LOC102616394	probable glutamyl endopeptidase, chloroplastic
102616398	3.73461	0.00111926	LOC102616398	putative indole-3-acetic acid-amido synthetase GH3.9
102616403	-2.64568	7.09957e-14	LOC102616403	Fanconi anemia group D2 protein
102616405	2.72384	5.9214e-15	LOC102616405	kinesin-like protein KIN-5C
102616406	2.8189	5.78443e-39	LOC102616406	chaperone protein ClpB3, chloroplastic
102616409	-2.09647	3.13652e-26	LOC102616409	protein JINGUBANG
102616422	-2.23154	0.00184284	LOC102616422	putative disease resistance protein RGA3
102616423	8.85861	2.57701e-114	CYP707A3	abscisic acid 8'-hydroxylase 4-like
102616424	-6.30576	3.25915e-100	LOC102616424	polyol transporter 5-like
102616432	3.29847	0.0181455	LOC102616432	.
102616443	2.82223	1.97778e-08	LOC102616443	hypothetical protein
102616446	-3.27423	2.83034e-07	LOC102616446	probable trehalose-phosphate phosphatase C
102616450	2.99124	2.48149e-66	LOC102616450	probable polygalacturonase
102616463	-2.10778	1.21996e-06	LOC102616463	MDIS1-interacting receptor like kinase 2-like
102616470	5.7331	5.37716e-78	LOC102616470	uncharacterized LOC102616470
102616487	-2.23789	2.81172e-31	LOC102616487	ABC transporter I family member 17
102616501	-4.75286	2.1686e-32	LOC102616501	WAT1-related protein At4g08300-like
102616504	6.36218	5.05457e-48	LOC102616504	kinesin-like protein KIN-10B
102616508	2.00527	0.0199964	LOC102616508	protein IMPAIRED IN BABA-INDUCED STERILITY 1
102616528	-3.65542	8.75874e-11	LOC102616528	inorganic pyrophosphatase 1-like
102616536	3.13018	4.22131e-23	LOC102616536	dihydroceramide fatty acyl 2-hydroxylase FAH2-like
102616538	2.37535	4.54473e-08	LOC102616538	LOB domain-containing protein 4
102616543	2.34512	2.40889e-17	LOC102616543	probable xyloglucan galactosyltransferase GT17
102616549	-2.21442	2.8908e-07	LOC102616549	inactive protein RESTRICTED TEV MOVEMENT 2
102616554	-2.14412	2.67131e-32	LOC102616554	hypothetical protein
102616555	-2.44493	2.41576e-17	LOC102616555	.
102616563	-2.33744	1.14051e-05	LOC102616563	pathogenesis-related protein 5
102616579	53.4781	8.49509e-246	LOC102616579	heat shock protein 83-like
102616580	-3.0965	3.08633e-25	LOC102616580	probable phospholipid hydroperoxide glutathione peroxidase
102616598	-3.19765	0.0071086	LOC102616598	probable carboxylesterase 15
102616604	5.4337	1.29352e-07	LOC102616604	proline-rich receptor-like protein kinase PERK13
102616608	2.70876	0.0045415	LOC102616608	lysosomal Pro-X carboxypeptidase-like
102616614	2.59171	1.23507e-47	LOC102616614	ankyrin repeat domain-containing protein 50-like
102616615	-3.9666	2.29847e-101	LOC102616615	B-box zinc finger protein 32-like
102616616	-4.37318	1.04123e-101	LOC102616616	15-cis-phytoene desaturase-like
102616619	-4.55145	2.37939e-83	LOC102616619	protein CHUP1, chloroplastic
102616628	-4.94178	4.92004e-13	LOC102616628	vicilin-like seed storage protein At2g18540
102616631	3.85652	1.04364e-25	LOC102616631	serine/threonine-protein kinase RUNKEL
102616654	-5.62665	4.37167e-18	LOC102616654	receptor-like protein 15
102616676	2.0197	0.00314387	LOC102616676	uncharacterized LOC102616676
102616707	2.00128	4.88765e-16	LOC102616707	mitochondrial import inner membrane translocase subunit TIM14-1
102616709	-17.1026	3.56337e-55	LOC102616709	G-type lectin S-receptor-like serine/threonine-protein kinase LECRK4
102616719	-2.06887	1.6585e-20	LOC102616719	2-hydroxy-6-oxononadienedioate/2-hydroxy-6-oxononatrienedioate hydrolase
102616724	-2.5511	6.9023e-21	LOC102616724	putative B3 domain-containing protein At5g66980
102616726	2.44226	7.28761e-30	LOC102616726	hypothetical protein
102616745	3.29928	1.0778e-09	LOC102616745	uncharacterized LOC102616745
102616751	-5.54685	1.18371e-28	LOC102616751	pheophytinase, chloroplastic-like
102616756	5.60296	2.07318e-17	LOC102616756	uncharacterized LOC102616756
102616762	-3.19438	2.15615e-28	LOC102616762	protein ECERIFERUM 2
102616764	-2.79804	2.48661e-21	LOC102616764	probable 2-oxoglutarate/Fe(II)-dependent dioxygenase
102616768	5.64768	2.01221e-10	LOC102616768	B3 domain-containing protein At5g42700
102616771	17.4754	2.33283e-122	LOC102616771	uncharacterized LOC102616771
102616776	2.28973	3.76305e-09	LOC102616776	protein ANTAGONIST OF LIKE HETEROCHROMATIN PROTEIN 1
102616779	4.06726	8.02188e-44	LOC102616779	G-type lectin S-receptor-like serine/threonine-protein kinase At4g27290
102616782	3.27608	3.54858e-46	LOC102616782	U-box domain-containing protein 26
102616783	2.81447	7.74085e-17	LOC102616783	transcription factor LHW
102616788	-2.62646	9.49269e-31	LOC102616788	transcription factor bHLH153
102616804	-2.01246	1.61367e-05	LOC102616804	probable calcium-binding protein CML45
102616806	-2.79203	5.22764e-09	LOC102616806	uncharacterized protein At3g61260
102616810	-4.81706	6.70643e-28	LOC102616810	lysine histidine transporter-like 2
102616827	6.1562	5.73585e-20	LOC102616827	kinesin-like protein KIN-12E
102616829	8.61747	1.12731e-131	LOC102616829	uncharacterized LOC102616829
102616839	4.17362	2.42284e-25	LOC102616839	expansin-B15-like
102616851	16.3442	1.61259e-32	LOC102616851	galactinol synthase 1
102616852	2.71567	1.61195e-13	LOC102616852	uncharacterized LOC102616852
102616853	-2.18243	9.39723e-23	LOC102616853	uncharacterized LOC102616853
102616854	3.65886	0.00207325	LOC102616854	dirigent protein 22-like
102616856	2.00468	0.0151228	LOC102616856	disease resistance protein At4g27190-like
102616860	2.15431	1.83367e-21	LOC102616860	glycine-rich protein 2
102616863	-8.9656	2.52016e-162	LOC102616863	endonuclease III homolog 1, chloroplastic-like
102616865	-6.09824	0.00647527	LOC102616865	putative disease resistance protein At4g11170
102616871	17.2579	8.19416e-124	LOC102616871	uncharacterized LOC102616871
102616878	3.31308	6.49176e-19	LOC102616878	uncharacterized LOC102616878
102616879	6.35289	1.16282e-59	LOC102616879	high mobility group B protein 6
102616889	-2.51263	5.43625e-55	LOC102616889	zinc finger protein CONSTANS-LIKE 1
102616891	-5.69457	0.00746682	LOC102616891	.
102616893	2.54714	8.60212e-12	LOC102616893	transcription factor MYB13
102616894	-2.34037	2.40668e-15	LOC102616894	calcium-transporting ATPase 12, plasma membrane-type
102616901	-5.67238	5.67679e-14	LOC102616901	probable carboxylesterase 15
102616906	9.01904	2.18573e-16	LOC102616906	transcription factor CSA-like
102616907	2.32326	6.25949e-49	LOC102616907	probable 6-phosphogluconolactonase 1
102616911	-2.50257	4.13042e-52	LOC102616911	uncharacterized LOC102616911
102616913	2.44451	1.19043e-13	LOC102616913	uncharacterized LOC102616913
102616921	-2.24246	6.99282e-16	LOC102616921	F-box protein At5g67140
102616928	3.59584	9.57093e-10	LOC102616928	putative E3 ubiquitin-protein ligase LIN
102616932	2.83673	9.32819e-15	LOC102616932	pentatricopeptide repeat-containing protein At1g04840
102616933	2.39087	1.00145e-34	LOC102616933	uncharacterized LOC102616933
102616934	-12.3364	3.30684e-121	LOC102616934	probable LRR receptor-like serine/threonine-protein kinase At3g47570
102616937	2.73728	6.82715e-12	LOC102616937	basic leucine zipper 61
102616965	-2.1967	3.00902e-28	LOC102616965	probable E3 ubiquitin-protein ligase RHY1A
102616971	-3.04623	6.66628e-19	LOC102616971	uncharacterized LOC102616971
102616974	15.165	3.90386e-98	LOC102616974	protein NRT1/ PTR FAMILY 6.2
102616977	2.94462	0.000818324	LOC102616977	uncharacterized protein At5g39865-like
102616983	2.90089	1.93228e-19	LOC102616983	BTB/POZ domain-containing protein At5g48800
102616988	-6.06025	1.13775e-24	LOC102616988	7-deoxyloganetin glucosyltransferase-like
102616993	5.51039	4.72072e-20	LOC102616993	zinc-finger homeodomain protein 11-like
102616997	2.1143	0.00103861	LOC102616997	uncharacterized LOC102616997
102617012	-2.19902	4.19971e-05	LOC102617012	probable xyloglucan endotransglucosylase/hydrolase protein 10
102617013	-5.59433	5.43008e-136	LOC102617013	(6-4)DNA photolyase
102617018	-11.511	6.78367e-215	LOC102617018	inorganic pyrophosphatase 1
102617019	-2.09144	0.0118149	LOC102617019	uncharacterized LOC102617019
102617022	7.18455	1.02706e-55	LOC102617022	probable xyloglucan endotransglucosylase/hydrolase protein B
102617023	2.77487	7.79952e-08	LOC102617023	pentatricopeptide repeat-containing protein At3g49740
102617030	-2.55488	6.84049e-23	LOC102617030	50S ribosomal protein L34, chloroplastic
102617036	-2.47756	5.1813e-29	LOC102617036	NAD(P)H-quinone oxidoreductase subunit L, chloroplastic
102617039	-4.51994	3.89818e-16	LOC102617039	O-glucosyltransferase rumi homolog
102617056	-3.57151	6.39081e-97	LOC102617056	uncharacterized LOC102617056
102617074	-2.24417	1.98053e-27	LOC102617074	late embryogenesis abundant protein Lea14-A
102617098	-8.71905	1.07887e-11	LOC102617098	dynein light chain 1, cytoplasmic
102617106	3.07446	8.14701e-09	LOC102617106	pentatricopeptide repeat-containing protein At4g21065-like
102617111	-2.1562	4.84046e-19	LOC102617111	hypothetical protein
102617117	-6.89788	8.89288e-29	LOC102617117	sister chromatid cohesion 1 protein 1
102617126	-3.48883	2.28155e-23	LOC102617126	GDSL esterase/lipase APG-like
102617128	-4.61646	0.0010561	LOC102617128	UDP-glycosyltransferase 91A1
102617164	-2.78809	9.90296e-06	LOC102617164	uncharacterized LOC102617164
102617166	-3.71878	1.19189e-23	LOC102617166	probable N-acetyltransferase HLS1
102617169	4.6939	6.47119e-72	LOC102617169	NADPH-dependent aldo-keto reductase, chloroplastic-like
102617171	-2.96617	1.94785e-48	LOC102617171	fluoride export protein 2
102617172	5.3354	0.000100944	LOC102617172	5' exonuclease Apollo-like
102617173	3.08721	8.11001e-17	LOC102617173	auxin efflux carrier component 6
102617183	2.09974	3.53633e-08	LOC102617183	uncharacterized LOC102617183
102617187	-2.42118	1.47737e-54	LOC102617187	GDP-L-galactose phosphorylase 2
102617201	-2.00383	3.52084e-22	LOC102617201	thioredoxin-like protein AAED1, chloroplastic
102617211	-2.70157	2.07631e-79	LOC102617211	hypothetical protein
102617223	-10.7974	3.17375e-08	LOC102617223	.
102617228	-2.68946	1.55844e-11	LOC102617228	disease resistance protein RPP13-like
102617231	2.50643	4.32051e-64	LOC102617231	probable esterase KAI2
102617237	2.21423	3.14992e-16	LOC102617237	uncharacterized LOC102617237
102617243	3.00895	9.69499e-16	LOC102617243	DNA damage-repair/toleration protein DRT100
102617244	-8.9233	4.96359e-86	LOC102617244	receptor kinase-like protein Xa21
102617245	2.18157	1.089e-43	LOC102617245	eukaryotic peptide chain release factor subunit 1-3
102617267	8.17966	8.30502e-51	LOC102617267	cyclin-A1-1
102617281	2.70618	6.72467e-24	LOC102617281	aldehyde dehydrogenase family 2 member C4-like
102617282	2.17258	8.84871e-30	LOC102617282	protein NRT1/ PTR FAMILY 6.3
102617283	4.2653	1.2412e-09	LOC102617283	protein IQ-DOMAIN 1
102617288	-2.7211	4.00097e-15	LOC102617288	uncharacterized LOC102617288
102617303	4.78517	2.17628e-32	LOC102617303	BTB/POZ domain-containing protein At1g50280
102617304	-2.3831	2.68258e-28	LOC102617304	probable glutathione S-transferase
102617318	5.64001	1.16273e-15	LOC102617318	uncharacterized LOC102617318
102617332	8.73371	9.61784e-19	LOC102617332	3-ketoacyl-CoA synthase 11
102617333	3.21951	2.95293e-26	LOC102617333	dihydroceramide fatty acyl 2-hydroxylase FAH2-like
102617343	-3.32248	0.0235514	LOC102617343	O-glucosyltransferase rumi homolog
102617346	-2.75505	1.10739e-10	LOC102617346	uncharacterized LOC102617346
102617352	-11.2144	1.13195e-24	LOC102617352	putative disease resistance protein At4g11170
102617358	4.99525	1.10139e-25	LOC102617358	uncharacterized LOC102617358
102617365	-2.03858	1.26515e-25	LOC102617365	endonuclease III homolog 1, chloroplastic-like
102617387	-7.91862	4.71525e-06	LOC102617387	.
102617389	4.47236	2.20216e-24	LOC102617389	protein SINE1
102617390	2.08152	0.000765102	LOC102617390	uncharacterized LOC102617390
102617391	-2.75803	6.91666e-56	LOC102617391	LEC14B protein
102617396	2.11902	3.62767e-12	LOC102617396	protein SLOW GREEN 1, chloroplastic-like
102617406	2.38785	1.09704e-56	LOC102617406	calnexin homolog
102617408	-3.16157	5.75181e-81	LOC102617408	phosphoglucan phosphatase DSP4, amyloplastic
102617410	2.27926	3.36568e-32	LOC102617410	uncharacterized LOC102617410
102617414	-2.15551	4.92835e-28	LOC102617414	uncharacterized LOC102617414
102617420	-2.25971	2.31616e-15	LOC102617420	KH domain-containing protein HEN4
102617426	-4.6043	5.58283e-52	LOC102617426	naringenin,2-oxoglutarate 3-dioxygenase-like
102617445	3.05349	5.08647e-12	LOC102617445	origin of replication complex subunit 1B-like
102617458	4.71545	1.98493e-44	LOC102617458	ACT domain-containing protein DS12, chloroplastic-like
102617461	2.01184	3.85851e-10	LOC102617461	ergosterol biosynthetic protein 28
102617464	8.10071	6.75307e-57	LOC102617464	zinc-finger homeodomain protein 1-like
102617466	-3.84003	1.08e-16	LOC102617466	cytochrome P450 83B1-like
102617472	3.31635	0.0375714	LOC102617472	uncharacterized LOC102617472
102617475	-2.34281	0.0052498	LOC102617475	(E)-beta-farnesene synthase-like
102617502	-2.73368	5.77081e-62	LOC102617502	uncharacterized LOC102617502
102617508	-3.31183	1.48567e-99	LOC102617508	chloroplast sensor kinase, chloroplastic
102617514	-2.5488	1.78513e-45	LOC102617514	heat shock cognate 70 kDa protein 2
102617518	-2.34929	3.95736e-16	LOC102617518	GDSL esterase/lipase APG-like
102617525	2.32698	7.43828e-06	LOC102617525	transcription factor SPATULA
102617528	5.11741	2.05089e-21	LOC102617528	uncharacterized LOC102617528
102617530	-2.11075	4.29282e-05	LOC102617530	2-hydroxyisoflavanone dehydratase
102617533	-4.38538	1.00017e-05	LOC102617533	receptor-like protein 19
102617538	-17.7356	4.07698e-103	LOC102617538	purple acid phosphatase 4
102617543	4.52847	4.38666e-19	LOC102617543	putative DNA (cytosine-5)-methyltransferase CMT1
102617545	-5.3161	8.18324e-18	LOC102617545	uncharacterized LOC102617545
102617554	-2.01841	4.59791e-11	LOC102617554	uncharacterized LOC102617554
102617564	2.53367	0.0101765	LOC102617564	probable cation transporter HKT6
102617567	3.11862	1.49209e-12	LOC102617567	cytochrome P450 83B1-like
102617578	-2.52648	2.79369e-17	LOC102617578	uncharacterized LOC102617578
102617583	5.71572	1.99063e-70	LOC102617583	proline-rich extensin-like protein EPR1
102617584	-2.72934	4.53831e-35	LOC102617584	uncharacterized LOC102617584
102617588	2.92955	2.14623e-23	LOC102617588	fructokinase-like 2, chloroplastic
102617597	-3.50667	1.78245e-40	LOC102617597	shikimate O-hydroxycinnamoyltransferase-like
102617614	2.92082	7.98566e-43	LOC102617614	linamarin synthase 2-like
102617615	8.12367	2.20636e-69	LOC102617615	inactive LRR receptor-like serine/threonine-protein kinase BIR2
102617617	2.61972	1.5975e-41	LOC102617617	serine/threonine-protein kinase UCNL
102617620	-3.30864	3.54334e-05	LOC102617620	chitin elicitor receptor kinase 1-like
102617622	2.01237	2.2552e-06	LOC102617622	pentatricopeptide repeat-containing protein At2g26790, mitochondrial-like
102617624	-2.14819	6.66747e-45	LOC102617624	bifunctional 3-dehydroquinate dehydratase/shikimate dehydrogenase, chloroplastic
102617631	-4.07817	2.05931e-24	LOC102617631	receptor-like protein 1
102617635	-2.10971	3.12183e-43	LOC102617635	ABC transporter B family member 28
102617643	-6.38349	1.01271e-13	LOC102617643	uncharacterized LOC102617643
102617657	-3.17379	5.359e-64	LOC102617657	ABC transporter D family member 2, chloroplastic
102617670	5.02706	1.68362e-05	LOC102617670	ankyrin repeat-containing protein At5g02620-like
102617671	-2.93886	7.40395e-78	LOC102617671	dnaJ homolog subfamily C member 28-like
102617673	2.02546	0.000173001	LOC102617673	uncharacterized LOC102617673
102617683	2.24861	0.000735257	LOC102617683	protein SRG1-like
102617686	-8.52522	2.59411e-28	LOC102617686	phytosulfokine receptor 2
102617692	-8.49149	2.29658e-12	LOC102617692	hypothetical protein
102617699	-4.14668	2.19315e-113	LOC102617699	26S proteasome non-ATPase regulatory subunit 10
102617701	6.00538	1.48092e-06	LOC102617701	piriformospora indica-insensitive protein 2-like
102617703	2.28609	2.63615e-23	LOC102617703	uncharacterized LOC102617703
102617711	2.68487	1.89885e-05	LOC102617711	probable NAD(P)H dehydrogenase (quinone) FQR1-like 2
102617714	2.27064	0.0109055	LOC102617714	uncharacterized LOC102617714
102617718	5.18547	9.09461e-42	LOC102617718	uncharacterized LOC102617718
102617725	-6.82305	2.2359e-07	LOC102617725	phosphate transporter PHO1
102617737	2.02354	0.0025715	LOC102617737	transcription factor MYB83
102617743	4.49296	0.000495214	LOC102617743	.
102617756	6.29968	4.22996e-66	LOC102617756	uncharacterized LOC102617756
102617774	-2.18592	8.85412e-20	LOC102617774	actin-depolymerizing factor
102617775	2.59044	3.75206e-09	LOC102617775	pentatricopeptide repeat-containing protein At3g63370, chloroplastic
102617778	-2.21465	1.98629e-43	LOC102617778	pentatricopeptide repeat-containing protein At5g02830, chloroplastic
102617779	-2.01583	0.0133779	LOC102617779	.
102617790	2.44986	6.91839e-35	LOC102617790	uncharacterized LOC102617790
102617801	-2.69257	1.0584e-05	LOC102617801	putative leucine-rich repeat receptor-like protein kinase At2g19210
102617802	2.50533	0.00013345	LOC102617802	RING-H2 finger protein ATL60
102617814	2.03974	1.57808e-24	LOC102617814	zinc finger protein CONSTANS-LIKE 16
102617827	2.57573	0.00119991	LOC102617827	uncharacterized LOC102617827
102617829	-2.54527	0.00110341	LOC102617829	uncharacterized LOC102617829
102617846	-3.22898	0.001098	LOC102617846	peroxidase 64
102617848	4.01075	2.6995e-35	LOC102617848	chlorophyllase-1, chloroplastic-like
102617849	2.1666	1.16255e-08	LOC102617849	uncharacterized LOC102617849
102617855	-3.00152	1.67199e-06	LOC102617855	G-type lectin S-receptor-like serine/threonine-protein kinase At4g27290
102617861	2.47598	1.01937e-16	LOC102617861	14 kDa proline-rich protein DC2.15
102617880	-4.61199	2.22679e-118	LOC102617880	very-long-chain enoyl-CoA reductase
102617883	4.70296	2.58264e-70	LOC102617883	mechanosensitive ion channel protein 10-like
102617885	-2.97642	4.00948e-35	LOC102617885	probable aminotransferase TAT2
102617888	2.14515	1.91935e-10	LOC102617888	uncharacterized LOC102617888
102617890	2.43285	4.56765e-18	LOC102617890	U-box domain-containing protein 15
102617892	3.29639	1.08389e-26	LOC102617892	classical arabinogalactan protein 9
102617893	-2.19544	4.4388e-39	LOC102617893	uncharacterized LOC102617893
102617899	3.51274	6.13042e-29	LOC102617899	AP2-like ethylene-responsive transcription factor ANT
102617900	4.64312	3.79619e-19	LOC102617900	fatty acyl-CoA reductase 3-like
102617902	2.37543	5.64732e-31	LOC102617902	hypothetical protein
102617912	-15.0397	5.51211e-52	LOC102617912	protein NRT1/ PTR FAMILY 5.2-like
102617921	2.1571	0.000100372	LOC102617921	protein FAR1-RELATED SEQUENCE 5-like
102617922	2.0323	1.49632e-27	LOC102617922	probable serine/threonine-protein kinase At1g01540
102617930	2.33788	1.64471e-22	LOC102617930	nucleobase-ascorbate transporter 12
102617943	7.27402	7.74056e-35	LOC102617943	mitotic spindle checkpoint protein BUBR1
102617951	2.69383	8.18103e-31	LOC102617951	uncharacterized LOC102617951
102617954	2.33239	0.0398656	LOC102617954	molybdenum cofactor sulfurase-like
102617957	-4.13385	4.0794e-32	LOC102617957	auxin-responsive protein IAA29
102617967	-3.47261	4.46627e-30	LOC102617967	photosynthetic NDH subunit of subcomplex B 2, chloroplastic
102617984	2.59113	3.49873e-07	LOC102617984	pentatricopeptide repeat-containing protein At5g61800
102617990	3.55818	0.000523741	LOC102617990	protein DMR6-LIKE OXYGENASE 2-like
102617996	-2.89134	1.88564e-28	LOC102617996	hypothetical protein
102617999	2.5885	3.74251e-06	LOC102617999	BEL1-like homeodomain protein 9
102618004	-10.9906	0	LOC102618004	outer envelope pore protein 16, chloroplastic
102618005	-2.30006	0.0226152	LOC102618005	.
102618012	-3.02262	0.00725238	LOC102618012	pectinesterase inhibitor 9
102618013	-2.0218	1.78215e-16	LOC102618013	uncharacterized LOC102618013
102618016	-2.01611	3.14289e-06	LOC102618016	3-ketoacyl-CoA synthase 1
102618029	2.80028	9.51205e-20	LOC102618029	homeobox-leucine zipper protein ATHB-6-like
102618034	-13.0596	8.12777e-39	LOC102618034	uncharacterized LOC102618034
102618038	-2.24128	3.02071e-20	LOC102618038	hypothetical protein
102618052	-4.04378	1.0683e-13	LOC102618052	inorganic phosphate transporter 1-4
102618054	2.76032	4.25575e-10	LOC102618054	hypothetical protein
102618061	-2.4534	9.31433e-52	LOC102618061	ubiquitin-like
102618067	28.7296	1.60641e-117	LOC102618067	coumarin 8-geranyltransferase 1b, chloroplastic-like
102618071	7.82096	5.48933e-116	LOC102618071	putative methyltransferase NSUN6
102618097	2.03913	1.06089e-08	LOC102618097	probable NAD(P)H dehydrogenase subunit CRR3, chloroplastic
102618098	-13.7462	6.10534e-112	LOC102618098	purple acid phosphatase 8-like
102618126	2.66756	2.50926e-08	LOC102618126	blue copper protein
102618145	5.03922	3.40158e-14	LOC102618145	36.4 kDa proline-rich protein
102618146	7.76789	1.39686e-09	LOC102618146	aldehyde oxidase GLOX-like
102618154	7.3856	4.03818e-14	LOC102618154	hypothetical protein
102618161	-2.69276	7.68309e-08	LOC102618161	uncharacterized LOC102618161
102618165	2.74109	1.10466e-06	LOC102618165	vinorine synthase-like
102618166	-7.28446	2.96344e-97	LOC102618166	D-amino-acid transaminase, chloroplastic-like
102618169	2.80287	1.19463e-08	LOC102618169	DNA topoisomerase 3-alpha
102618170	6.45428	4.46138e-42	LOC102618170	G2/mitotic-specific cyclin-2
102618171	10.7967	9.44429e-32	LOC102618171	uncharacterized LOC102618171
102618180	-6.59382	2.03784e-33	LOC102618180	fatty acyl-CoA reductase 1-like
102618200	7.81193	3.84634e-36	LOC102618200	WUSCHEL-related homeobox 1
102618203	2.47878	8.39313e-22	LOC102618203	expansin-B3
102618211	2.61404	1.76711e-09	LOC102618211	probable 3-beta-hydroxysteroid-Delta(8),Delta(7)-isomerase
102618212	-2.14179	2.28283e-06	LOC102618212	uncharacterized LOC102618212
102618225	-3.60806	2.90498e-45	LOC102618225	pheophytinase, chloroplastic-like
102618233	-2.61486	2.24361e-26	LOC102618233	ABC transporter C family member 3-like
102618239	2.60103	0.000225263	LOC102618239	transcription factor MYB82
102618241	-3.14762	1.97912e-38	LOC102618241	copper methylamine oxidase-like
102618244	9.60401	4.8794e-09	LOC102618244	uncharacterized LOC102618244
102618248	-2.48855	2.32118e-46	LOC102618248	gibberellin receptor GID1B
102618251	2.47721	3.52265e-06	LOC102618251	pentatricopeptide repeat-containing protein At5g42450, mitochondrial
102618258	-2.4298	1.21896e-30	LOC102618258	protein NRT1/ PTR FAMILY 2.13-like
102618262	-2.14267	9.04634e-23	LOC102618262	hypothetical protein
102618266	-3.44923	6.55194e-32	LOC102618266	caffeic acid 3-O-methyltransferase-like
102618267	-2.28064	9.0183e-23	LOC102618267	uncharacterized LOC102618267
102618270	5.4737	3.3536e-29	LOC102618270	.
102618275	-5.11357	1.03916e-26	LOC102618275	probable inactive receptor kinase At1g27190
102618277	-4.18004	0.0244113	LOC102618277	uncharacterized LOC102618277
102618281	2.19363	1.09151e-05	LOC102618281	.
102618283	-2.70102	0.000107673	LOC102618283	glutathione S-transferase U7-like
102618287	-7.30374	1.55785e-46	LOC102618287	probable LRR receptor-like serine/threonine-protein kinase At3g47570
102618298	-2.92799	4.26682e-35	LOC102618298	L-aspartate oxidase, chloroplastic
102618299	7.20965	3.01746e-10	LOC102618299	uncharacterized LOC102618299
102618302	3.59394	0.000663576	LOC102618302	ectonucleotide pyrophosphatase/phosphodiesterase family member 3-like
102618304	-6.17531	1.06489e-08	LOC102618304	TMV resistance protein N-like
102618313	2.54136	5.63587e-09	LOC102618313	kinesin-like protein KIN-4C
102618331	-4.6795	1.9943e-15	LOC102618331	immune-associated nucleotide-binding protein 9-like
102618342	-2.79444	1.08656e-24	LOC102618342	uncharacterized LOC102618342
102618345	-3.03055	1.32148e-12	LOC102618345	hypothetical protein
102618359	2.36402	4.00004e-30	LOC102618359	annexin D2
102618362	-2.7759	5.9874e-19	LOC102618362	mechanosensitive ion channel protein 10-like
102618374	-2.06895	4.2385e-21	LOC102618374	peptidyl-tRNA hydrolase, mitochondrial
102618377	-2.14428	5.15256e-39	LOC102618377	uncharacterized LOC102618377
102618381	2.10652	4.58979e-15	LOC102618381	leucine-rich repeat receptor-like serine/threonine-protein kinase BAM3
102618389	-2.85154	1.69909e-74	LOC102618389	uncharacterized LOC102618389
102618405	-2.70001	9.20366e-51	LOC102618405	uncharacterized LOC102618405
102618409	-3.83658	0.000568141	LOC102618409	uncharacterized LOC102618409
102618419	-2.7259	2.1488e-17	LOC102618419	heptahelical transmembrane protein 1
102618425	2.07587	1.25238e-15	LOC102618425	probable pre-mRNA-splicing factor ATP-dependent RNA helicase DEAH5
102618428	2.32869	1.35722e-11	LOC102618428	14 kDa proline-rich protein DC2.15-like
102618432	-5.46775	1.72839e-111	LOC102618432	bark storage protein A-like
102618437	-2.63945	1.63986e-13	LOC102618437	abscisic acid receptor PYL4
102618439	5.17957	9.22687e-37	LOC102618439	expansin-A5
102618442	2.02086	1.35658e-08	LOC102618442	probable folate-biopterin transporter 2
102618445	-3.61147	2.26806e-32	LOC102618445	aspartic proteinase CDR1-like
102618454	2.65556	2.44185e-19	LOC102618454	uncharacterized LOC102618454
102618467	-3.12925	6.09749e-05	LOC102618467	GDSL esterase/lipase At5g45910
102618485	7.4241	5.94273e-10	LOC102618485	uncharacterized LOC102618485
102618497	2.61614	8.79443e-29	LOC102618497	non-specific phospholipase C6
102618502	3.34907	0.00044922	LOC102618502	E3 ubiquitin-protein ligase ATL42-like
102618507	-2.10749	2.8168e-23	LOC102618507	peptidyl-prolyl cis-trans isomerase CYP28, chloroplastic
102618519	-2.52448	0.0101702	LOC102618519	protein kinase PINOID 2
102618521	-2.85781	2.41797e-71	LOC102618521	BURP domain protein RD22
102618524	-3.45935	0.00497971	LOC102618524	guard cell S-type anion channel SLAC1
102618535	2.49649	5.60373e-06	LOC102618535	alpha/beta hydrolase domain-containing protein 17B
[truncated: 2,704 more rows]

## Sheet: S2
Table S2. Differentially regulated transcripts compared to control (P < 0.05) in Carrizo citrange leaves subjected to high light irradiance.
Entrez Gene ID	Log2 of Fold Change	p-value	Gene symbol	Gene description
4271109	2.14387	0.0464505	ycf1	hypothetical chloroplast RF1
4271126	2.69884	0.00466846	psbT	photosystem II protein T
4271127	2.17985	0.00234211	psbN	photosystem II protein N
4271180	5.87525	0.00882613	.	5S ribosomal RNA
4271181	5.70068	0.0115196	.	5S ribosomal RNA
4271237	2.76875	0.00450139	petN	cytochrome b6/f complex subunit VIII
102577970	2.32231	0.027837	LOC102577970	acidic cellulase
102577976	2.32134	9.34106e-29	LOC102577976	putative R2R3-MYB transcription factor
102578024	6.36304	0.00101112	CHI1	chitinase CHI1
102578030	2.46376	0.00251851	LOC102578030	pathogenesis-related protein PR-4A
102578032	2.24593	3.5262e-19	HSP90	HSP90 protein
102578064	3.14482	3.82599e-20	NCED	putative 9-cis-epoxycarotenoid dioxygenase 3
102606629	2.12211	0.0446578	LOC102606629	epoxide hydrolase A-like
102606641	2.12947	9.59653e-07	LOC102606641	(-)-germacrene D synthase-like
102606649	-2.31769	0.000249114	LOC102606649	expansin-A1
102606662	4.59915	2.94767e-17	LOC102606662	GEM-like protein 5
102606711	3.36402	1.5762e-20	LOC102606711	UDP-glycosyltransferase 76B1-like
102606713	2.58978	0.00803541	LOC102606713	uncharacterized LOC102606713
102606741	-2.42903	3.15324e-15	LOC102606741	phospholipase D zeta 1
102606765	-3.19882	2.98902e-05	LOC102606765	aluminum-activated malate transporter 9-like
102606786	14.6847	3.65761e-31	LOC102606786	UMP-CMP kinase 3-like
102606859	54.0751	2.01888e-109	LOC102606859	17.3 kDa class II heat shock protein-like
102606918	-3.47642	0.00437977	LOC102606918	uncharacterized LOC102606918
102606924	-2.55833	0.0364738	LOC102606924	glutathione S-transferase zeta class-like
102606930	14.4267	2.68748e-52	LOC102606930	hypothetical protein
102606931	2.33527	0.000546738	LOC102606931	multicystatin-like
102606965	2.58588	8.79501e-14	LOC102606965	proline dehydrogenase 2, mitochondrial
102607020	3.28995	0.0283607	LOC102607020	zinc finger protein ZAT1
102607103	2.96852	2.85135e-10	LOC102607103	hypothetical protein
102607135	2.43003	0.00605571	LOC102607135	.
102607183	2.00506	0.0148591	LOC102607183	NAC domain-containing protein 7-like
102607242	6.8109	2.08828e-18	LOC102607242	putative calcium-binding protein CML19
102607278	3.7033	4.54706e-06	LOC102607278	G-type lectin S-receptor-like serine/threonine-protein kinase CES101
102607304	2.39022	6.25723e-20	LOC102607304	diacylglycerol O-acyltransferase 2D
102607321	-3.79562	0.0025193	LOC102607321	.
102607328	2.40211	9.08829e-14	LOC102607328	probable disease resistance protein At4g27220
102607351	2.20905	2.17352e-05	LOC102607351	IRK-interacting protein
102607392	2.3725	0.0354291	LOC102607392	transcription factor MYB102
102607393	-3.67368	7.84758e-45	LOC102607393	beta-glucosidase 46-like
102607430	-2.1389	1.10807e-11	LOC102607430	purple acid phosphatase 2-like
102607440	2.31698	2.38162e-10	LOC102607440	chitin-inducible gibberellin-responsive protein 1-like
102607478	2.10059	2.60377e-07	LOC102607478	pentatricopeptide repeat-containing protein At2g17210
102607507	2.40297	4.14475e-11	LOC102607507	uncharacterized LOC102607507
102607539	3.48319	8.19504e-18	LOC102607539	protein NRT1/ PTR FAMILY 4.6
102607546	2.39652	0.0134789	LOC102607546	ankyrin-1-like
102607548	2.19733	9.26412e-10	LOC102607548	2-hydroxyisoflavanone dehydratase-like
102607655	2.00735	0.000226973	LOC102607655	probable folate-biopterin transporter 8, chloroplastic
102607701	-5.61798	1.40704e-07	LOC102607701	uncharacterized LOC102607701
102607715	2.35637	0.00482831	LOC102607715	.
102607720	2.01712	3.61755e-05	LOC102607720	uncharacterized LOC102607720
102607740	2.03194	0.00791752	LOC102607740	reticuline oxidase-like
102607756	19.3003	1.97158e-13	LOC102607756	uncharacterized LOC102607756
102607788	3.89703	4.65923e-38	LOC102607788	pre-mRNA-splicing factor SLU7-like
102607885	-2.23693	1.75705e-15	LOC102607885	hypothetical protein
102607958	14.505	3.64118e-121	LOC102607958	caldesmon-like
102608013	2.69036	8.66605e-19	LOC102608013	protein OPI10 homolog
102608050	2.61544	9.75619e-21	LOC102608050	auxin-binding protein T85
102608152	2.26268	4.92316e-11	LOC102608152	synaptotagmin-3
102608187	-6.48713	2.70006e-86	LOC102608187	glycerophosphodiester phosphodiesterase GDPD1, chloroplastic-like
102608209	-10.1931	2.66237e-10	LOC102608209	uncharacterized LOC102608209
102608230	3.01702	6.39892e-07	LOC102608230	polyubiquitin
102608247	-2.32815	0.00734741	LOC102608247	xanthohumol 4-O-methyltransferase-like
102608251	4.25692	0.00877896	LOC102608251	uncharacterized LOC102608251
102608282	2.0096	0.0333232	LOC102608282	uncharacterized LOC102608282
102608318	2.17674	1.69739e-06	LOC102608318	cysteine proteinase inhibitor 6-like
102608390	2.18222	0.00970804	LOC102608390	uncharacterized LOC102608390
102608396	-5.60257	1.47181e-18	LOC102608396	uncharacterized LOC102608396
102608431	-2.4366	0.00183418	LOC102608431	monothiol glutaredoxin-S1
102608585	104.361	0	LOC102608585	small heat shock protein, chloroplastic
102608596	2.04806	0.00418664	LOC102608596	G-type lectin S-receptor-like serine/threonine-protein kinase RLK1
102608623	2.81337	0.00550875	LOC102608623	endochitinase EP3
102608627	9.20904	5.69402e-286	LOC102608627	hsp70 nucleotide exchange factor fes1
102608636	2.13634	0.0399701	LOC102608636	cysteine-rich receptor-like protein kinase 26
102608641	15.1354	6.22427e-41	LOC102608641	U-box domain-containing protein 18
102608702	2.06462	3.68344e-31	LOC102608702	uncharacterized LOC102608702
102608721	-3.01666	0.0270774	LOC102608721	monothiol glutaredoxin-S1
102608723	-4.84408	0.000277146	LOC102608723	(R,S)-reticuline 7-O-methyltransferase-like
102608786	-2.5318	4.60068e-05	LOC102608786	WAT1-related protein At5g64700-like
102608891	2.39526	0.00423424	LOC102608891	G-type lectin S-receptor-like serine/threonine-protein kinase LECRK3
102608954	4.88353	3.25661e-48	LOC102608954	uncharacterized LOC102608954
102609010	2.13353	3.79884e-09	LOC102609010	V-type proton ATPase subunit F
102609063	-4.58948	3.83697e-22	LOC102609063	SPX domain-containing protein 3
102609128	2.55729	1.39061e-35	LOC102609128	zinc finger protein ZAT10
102609175	2.67516	0.00280047	LOC102609175	uncharacterized LOC102609175
102609238	3.59927	1.94272e-19	LOC102609238	.
102609300	-2.12927	7.01942e-05	LOC102609300	BTB/POZ domain-containing protein At1g03010
102609302	2.20342	4.99493e-06	LOC102609302	xanthohumol 4-O-methyltransferase-like
102609335	-2.65126	0.0167455	LOC102609335	cyclin-D4-1
102609374	2.51396	0.0264883	LOC102609374	thaumatin-like protein 1b
102609405	2.68048	2.03089e-16	LOC102609405	putative FBD-associated F-box protein At5g56440
102609467	2.4886	2.01032e-28	LOC102609467	.
102609494	2.01395	2.50764e-14	LOC102609494	iron-sulfur cluster co-chaperone protein HscB, mitochondrial
102609521	3.69199	5.13955e-41	LOC102609521	heat shock cognate 70 kDa protein 2-like
102609527	-2.39004	0.0268167	LOC102609527	exopolyphosphatase PRUNE1-like
102609536	-2.92807	0.0203812	LOC102609536	uncharacterized LOC102609536
102609574	2.27506	4.14962e-05	LOC102609574	xanthohumol 4-O-methyltransferase-like
102609598	-2.11371	1.60244e-10	LOC102609598	organ-specific protein P4-like
102609610	4.29303	2.38665e-17	LOC102609610	protein TIFY 5A-like
102609635	-2.04823	2.55382e-06	LOC102609635	non-structural maintenance of chromosomes element 4 homolog A
102609650	-2.47522	1.06063e-21	LOC102609650	probable pectinesterase/pectinesterase inhibitor 12
102609663	-2.56293	0.000611241	LOC102609663	protein DETOXIFICATION 27-like
102609687	7.04417	3.75301e-50	LOC102609687	pyridoxal 5'-phosphate synthase-like subunit PDX1.2
102609733	203.11	2.14078e-209	LOC102609733	luminal-binding protein 5
102609832	4.54412	1.24265e-09	LOC102609832	ubiquinol oxidase 2, mitochondrial
102609852	4.79956	0.017959	LOC102609852	berberine bridge enzyme-like 18
102609871	3.40036	1.83451e-11	LOC102609871	polyubiquitin
102609891	-2.08924	1.89465e-08	LOC102609891	squamosa promoter-binding-like protein 13
102609906	2.60285	3.16471e-05	LOC102609906	uncharacterized LOC102609906
102609919	3.05494	8.3574e-16	LOC102609919	lipid phosphate phosphatase 2-like
102609953	28.5367	0	LOC102609953	chaperone protein ClpB1-like
102609978	2.18015	5.17373e-08	LOC102609978	plant cysteine oxidase 1-like
102610004	21.2516	5.67109e-113	LOC102610004	pyridoxal 5'-phosphate synthase-like subunit PDX1.2
102610022	-2.37165	4.89661e-10	LEA5	late embryogenesis abundant protein Lea5-like
102610119	6.72667	6.98562e-87	LOC102610119	F-box/kelch-repeat protein At1g15670
102610124	-2.06928	6.74424e-06	LOC102610124	protein NRT1/ PTR FAMILY 5.2-like
102610180	2.39294	2.62646e-05	LOC102610180	polyubiquitin 11
102610185	-2.17668	0.00108895	LOC102610185	ABC transporter B family member 15-like
102610198	6.27486	1.75551e-51	LOC102610198	dehydration-responsive element-binding protein 2A
102610272	2.32226	2.33464e-25	LOC102610272	21.7 kDa class VI heat shock protein
102610371	2.28322	0.0457262	LOC102610371	uncharacterized LOC102610371
102610375	-2.31034	0.000184716	LOC102610375	uncharacterized LOC102610375
102610419	-2.19537	1.27502e-06	LOC102610419	UDP-glucuronate:xylan alpha-glucuronosyltransferase 1
102610438	-3.06194	0.00036081	LOC102610438	nuclear transcription factor Y subunit B-6
102610482	-3.50319	4.31477e-08	LOC102610482	transcription factor MYB54
102610492	5.94162	5.89685e-54	LOC102610492	peptidyl-prolyl cis-trans isomerase CYP40
102610523	-2.68745	0.0213048	LOC102610523	uncharacterized LOC102610523
102610529	5.45989	6.98974e-59	LOC102610529	10 kDa chaperonin, mitochondrial
102610536	2.35103	5.36795e-12	LOC102610536	ethylene-responsive transcription factor 9
102610625	4.45615	1.88716e-09	LOC102610625	F-box/kelch-repeat protein At1g15670-like
102610633	-6.21646	0.00015123	LOC102610633	fasciclin-like arabinogalactan protein 12
102610699	2.07149	0.00166694	LOC102610699	hypothetical protein
102610711	6.79172	4.62842e-39	LOC102610711	small heat shock protein, chloroplastic-like
102610721	8.98107	8.38399e-22	LOC102610721	exopolygalacturonase
102610751	-2.18207	2.10497e-06	LOC102610751	transcription factor bHLH111
102610792	3.03761	3.93589e-14	LOC102610792	polyubiquitin-like
102610847	3.6309	0.000966458	LOC102610847	UDP-glycosyltransferase 74G1-like
102610935	-2.17349	2.4717e-05	LOC102610935	BURP domain-containing protein BNM2A-like
102610943	-19.7255	0.00101993	LOC102610943	fasciclin-like arabinogalactan protein 12
102611004	2.64197	2.85909e-07	LOC102611004	putative pentatricopeptide repeat-containing protein At3g08820
102611008	-5.93478	0.00103628	LOC102611008	mini zinc finger protein 2
102611031	2.03713	2.99636e-12	LOC102611031	probable protein phosphatase 2C 24
102611032	4.75201	4.25806e-19	LOC102611032	glutamate receptor 3.6-like
102611045	2.62916	5.42058e-05	LOC102611045	hypothetical protein
102611090	4.73901	3.75326e-32	LOC102611090	uncharacterized LOC102611090
102611108	-2.29014	0.0123167	LOC102611108	putative disease resistance protein RGA3
102611237	-2.0371	5.58098e-08	LOC102611237	organ-specific protein S2-like
102611249	3.72032	9.37523e-08	LOC102611249	cell wall / vacuolar inhibitor of fructosidase 1
102611300	-2.03756	1.35159e-05	LOC102611300	inactive LRR receptor-like serine/threonine-protein kinase BIR2
102611416	2.81364	0.00608119	LOC102611416	GDSL esterase/lipase At2g23540-like
102611458	3.088	8.89964e-06	LOC102611458	probable 6-phosphogluconolactonase 1
102611510	2.40687	0.000220618	LOC102611510	uncharacterized LOC102611510
102611517	-2.29662	5.83789e-05	LOC102611517	BURP domain protein USPL1-like
102611527	-2.33088	1.42742e-05	LOC102611527	hypothetical protein
102611591	2.13254	2.24731e-21	LOC102611591	peptidyl-prolyl cis-trans isomerase FKBP42
102611617	-2.05489	0.00839003	LOC102611617	peroxidase 47
102611631	-2.62095	4.06577e-21	LOC102611631	uncharacterized LOC102611631
102611645	2.35393	8.90252e-08	LOC102611645	stachyose synthase
102611678	-2.46073	4.64615e-05	LOC102611678	uncharacterized LOC102611678
102611750	5.61091	6.31617e-08	LOC102611750	calmodulin-like protein 11
102611785	2.31272	9.5025e-08	LOC102611785	esterase C25G4.2-like
102611808	-2.78287	2.85306e-06	LOC102611808	organ-specific protein S2-like
102611819	-2.65876	0.045125	LOC102611819	uncharacterized LOC102611819
102611848	2.39117	0.0102731	LOC102611848	receptor-like protein EIX2
102611923	4.83146	7.55699e-06	LOC102611923	F-box protein CPR1-like
102611972	2.35672	0.024602	LOC102611972	probable protein phosphatase 2C 8
102612085	2.65157	1.73028e-07	LOC102612085	ferredoxin, root R-B1-like
102612163	4.45773	4.14574e-14	LOC102612163	galactinol--sucrose galactosyltransferase-like
102612196	-5.18682	4.59373e-12	LOC102612196	protein NRT1/ PTR FAMILY 7.3
102612201	2.71007	1.72802e-30	LOC102612201	NAC domain-containing protein 72
102612228	-2.20688	4.02438e-13	LOC102612228	tyrosine-protein phosphatase DSP1-like
102612229	2.49306	8.27806e-05	LOC102612229	14 kDa proline-rich protein DC2.15
102612271	77.8273	3.96375e-45	LOC102612271	small heat shock protein, chloroplastic-like
102612362	6.60286	6.24221e-43	LOC102612362	rhomboid-like protein 14, mitochondrial
102612410	3.97851	0.000695092	LOC102612410	stachyose synthase-like
102612425	3.51327	7.33051e-19	LOC102612425	probable galacturonosyltransferase-like 10
102612438	-11.4221	1.93901e-53	LOC102612438	.
102612461	3.73609	5.68469e-18	LOC102612461	uncharacterized LOC102612461
102612507	4.35483	7.40682e-05	LOC102612507	cyclase-like protein 1
102612577	-3.65088	1.45197e-06	LOC102612577	peroxidase 21
102612603	4.66636	1.53892e-10	LOC102612603	lysM domain receptor-like kinase 4
102612612	2.09668	0.00576557	LOC102612612	uncharacterized N-acetyltransferase YoaA-like
102612629	2.58918	1.46517e-30	LOC102612629	universal stress protein A-like protein
102612667	5.58422	1.59247e-34	LOC102612667	rhomboid-like protein 14, mitochondrial
102612755	-2.02807	0.0365126	LOC102612755	E3 ubiquitin-protein ligase RNF144B-like
102612876	2.29179	0.00379232	LOC102612876	sugar transporter ERD6-like 7
102612989	2.00109	1.08263e-11	LOC102612989	amino acid transporter AVT1I-like
102613039	-2.54852	0.00629689	LOC102613039	ABC transporter G family member 13-like
102613078	2.56009	0.00889885	LOC102613078	.
102613109	-2.63812	3.77163e-05	LOC102613109	BURP domain-containing protein BNM2A-like
102613118	4.10086	0.0304185	LOC102613118	agamous-like MADS-box protein AGL28
102613131	-2.38462	0.000262127	LOC102613131	uncharacterized LOC102613131
102613186	-2.10024	0.000119074	LOC102613186	EG45-like domain containing protein
102613196	7.31013	0.00043862	LOC102613196	phenylalanine N-monooxygenase-like
102613214	205.584	3.1789e-182	LOC102613214	17.4 kDa class I heat shock protein-like
102613215	-2.12669	0.0449904	LOC102613215	zinc finger protein CONSTANS-LIKE 6
102613219	4.39476	2.25473e-33	LOC102613219	calcyclin-binding protein
102613281	-2.32379	1.14031e-13	LOC102613281	RING-H2 finger protein ATL64-like
102613321	2.1704	3.11671e-21	LOC102613321	receptor-like protein 13
102613323	2.1574	0.0335049	LOC102613323	hypothetical protein
102613330	6.90854	3.15957e-18	LOC102613330	UPF0481 protein At3g47200-like
102613347	2.7098	0.0122419	LOC102613347	GATA transcription factor 15
102613373	4.95941	1.91872e-34	LOC102613373	U-box domain-containing protein 19-like
102613469	2.52687	0.00185983	LOC102613469	LOB domain-containing protein 40
102613522	2.34163	2.84109e-10	LOC102613522	probable WRKY transcription factor 46
102613546	-2.34267	0.0469687	LOC102613546	EG45-like domain containing protein 2
102613661	2.85301	6.35913e-11	LOC102613661	uclacyanin 1
102613681	3.77589	8.31779e-22	LOC102613681	E3 ubiquitin-protein ligase MPSR1
102613736	3.10567	4.40922e-08	LOC102613736	serine/threonine-protein kinase RIPK
102613746	2.2614	0.011639	LOC102613746	receptor-like serine/threonine-protein kinase At1g78530
102613766	12.4475	9.92598e-159	LOC102613766	ATP-dependent zinc metalloprotease FTSH 6, chloroplastic-like
102613838	3.0537	4.22318e-25	LOC102613838	calcium-binding protein CML39-like
102613906	5.16547	3.61355e-08	LOC102613906	.
102613992	-3.25961	0.0392154	LOC102613992	uncharacterized LOC102613992
102614013	5.04384	0.0028829	LOC102614013	U-box domain-containing protein 21-like
102614016	7.07657	1.05776e-29	LOC102614016	protein TIC 20-IV, chloroplastic
102614043	-2.11176	0.00961631	LOC102614043	mavicyanin
102614091	2.49457	2.02668e-23	LOC102614091	uncharacterized LOC102614091
102614170	5.90984	3.20703e-06	LOC102614170	patellin-4-like
102614177	2.12877	0.000184809	LOC102614177	transcription factor WER-like
102614188	-4.11651	0.00319907	LOC102614188	uncharacterized protein At4g06744-like
102614198	-2.00288	0.0105947	LOC102614198	gibberellin 2-beta-dioxygenase
102614234	2.13623	5.44759e-14	LOC102614234	ultraviolet-B receptor UVR8-like
102614255	2.21817	9.38916e-40	LOC102614255	protein REVEILLE 7-like
102614289	-2.42663	0.00437884	LOC102614289	BURP domain-containing protein BNM2C
102614331	-3.6703	1.11509e-13	LOC102614331	monogalactosyldiacylglycerol synthase 2, chloroplastic
102614372	-3.12535	0.0113146	LOC102614372	late embryogenesis abundant protein D-7
102614391	2.13487	1.12336e-14	LOC102614391	ethylene-responsive transcription factor 4
102614444	4.05417	1.02891e-45	LOC102614444	ethylene-responsive transcription factor 6-like
102614482	2.82294	2.9003e-06	LOC102614482	hypothetical protein
102614483	-2.34041	1.63484e-31	LOC102614483	uncharacterized LOC102614483
102614512	2.13544	3.20207e-27	LOC102614512	COBW domain-containing protein 1-like
102614545	3.7435	0.00538875	LOC102614545	subtilisin-like protease SBT2.5
102614575	6.54524	6.8826e-57	NAC	NAC domain-containing protein 2-like
102614612	-2.08756	0.000154843	LOC102614612	RING-H2 finger protein ATL54-like
102614619	2.33484	7.9498e-23	LOC102614619	uncharacterized protein OsI_027940-like
102614628	-3.12082	2.4149e-10	LOC102614628	uncharacterized LOC102614628
102614638	2.00342	0.00515449	LOC102614638	uncharacterized LOC102614638
102614659	2.26728	1.28113e-13	LOC102614659	lanC-like protein GCR2
102614662	-4.06235	5.65625e-06	LOC102614662	uncharacterized LOC102614662
102614697	2.00257	1.50232e-09	LOC102614697	.
102614760	4.66821	5.18544e-08	LOC102614760	.
102614783	-2.60357	0.00475928	LOC102614783	probable xyloglucan galactosyltransferase GT17
102614811	6.06767	9.61807e-20	LOC102614811	peamaclein
102614885	2.37065	0.0486613	LOC102614885	probable E3 ubiquitin-protein ligase EDA40
102614924	2.90282	2.97715e-26	LOC102614924	probable WRKY transcription factor 53
102614954	6.56667	6.2639e-153	LOC102614954	peptidyl-prolyl cis-trans isomerase FKBP62
102614987	2.2126	6.48958e-06	LOC102614987	zinc finger protein CONSTANS-LIKE 14-like
102615058	-3.83803	0.0053908	LOC102615058	ABC transporter G family member 10
102615060	2.8104	8.46047e-14	LOC102615060	nematode resistance protein-like HSPRO2
102615067	2.25871	1.31509e-17	LOC102615067	scopoletin glucosyltransferase-like
102615068	-2.00933	0.00334764	LOC102615068	dynein light chain 1, cytoplasmic
102615153	2.75405	5.7199e-05	LOC102615153	uncharacterized LOC102615153
102615192	2.88621	0.0167158	LOC102615192	uncharacterized LOC102615192
102615211	-2.02887	0.0248437	LOC102615211	protein TPX2-like
102615221	6.3208	1.38452e-51	LOC102615221	hypothetical protein
102615235	-2.434	7.58769e-15	LOC102615235	sulfoquinovosyl transferase SQD2
102615306	-2.17261	0.0112511	LOC102615306	protein ACCELERATED CELL DEATH 6-like
102615342	-2.59848	0.00599193	LOC102615342	uncharacterized LOC102615342
102615346	3.02531	3.03944e-56	LOC102615346	heat shock 70 kDa protein, mitochondrial
102615393	-2.25096	0.0290947	LOC102615393	uncharacterized LOC102615393
102615394	2.35517	0.0370743	LOC102615394	homeotic protein knotted-1
102615586	-2.12099	0.0140426	LOC102615586	UPF0496 protein At4g34320-like
102615681	2.75966	5.26472e-05	LOC102615681	UPF0481 protein At3g47200-like
102615777	2.56324	0.000227904	LOC102615777	probable 3-hydroxyisobutyrate dehydrogenase-like 3, mitochondrial
102615801	-2.61807	8.5016e-10	LOC102615801	transcription factor MYB10
102615878	2.0222	0.000836959	LOC102615878	.
102615888	-2.05048	7.63712e-06	LOC102615888	flocculation protein FLO11
102615924	-2.1347	0.000178399	LOC102615924	EG45-like domain containing protein
102615992	-2.82361	3.00963e-05	LOC102615992	hypothetical protein
102616002	-2.14584	0.00569553	LOC102616002	transcription factor MYB114-like
102616014	-2.09252	1.54618e-05	LOC102616014	protein LITTLE ZIPPER 2-like
102616044	-3.00065	0.00574716	LOC102616044	probable membrane-associated kinase regulator 4
102616074	2.06275	1.18681e-13	LOC102616074	uncharacterized LOC102616074
102616079	2.33194	0.0012224	LOC102616079	glutelin type-D 1-like
102616088	3.01321	2.46186e-12	LOC102616088	hypothetical protein
102616135	-2.08	9.80249e-09	LOC102616135	polyol transporter 5
102616208	2.23029	0.00645968	LOC102616208	pentatricopeptide repeat-containing protein At3g53360, mitochondrial-like
102616251	2.23809	0.0196085	LOC102616251	protein DYAD
102616253	-2.78038	0.0017491	LOC102616253	probable xyloglucan galactosyltransferase GT17
102616327	2.05251	5.56259e-20	LOC102616327	ATP-dependent 6-phosphofructokinase 3-like
102616366	-2.68299	0.00031433	LOC102616366	uncharacterized LOC102616366
102616406	3.87417	1.64927e-47	LOC102616406	chaperone protein ClpB3, chloroplastic
102616424	-2.06778	3.97678e-08	LOC102616424	polyol transporter 5-like
102616467	-2.06718	7.0944e-13	LOC102616467	purple acid phosphatase 15
102616511	8.81594	2.40312e-31	LOC102616511	hypothetical protein
102616520	2.02519	6.92754e-15	LOC102616520	ethylene-responsive transcription factor 4
102616579	124.645	1.91906e-223	LOC102616579	heat shock protein 83-like
102616612	3.51688	2.91102e-52	LOC102616612	uncharacterized LOC102616612
102616617	2.15671	0.0226735	LOC102616617	uncharacterized LOC102616617
102616726	6.32329	1.88153e-35	LOC102616726	hypothetical protein
102616792	3.49605	0.00226519	LOC102616792	hemoglobin-2
102616804	8.48154	1.33611e-40	LOC102616804	probable calcium-binding protein CML45
102616825	2.7277	3.84e-08	LOC102616825	protein TIFY 10A-like
102616851	197.222	1.46488e-175	LOC102616851	galactinol synthase 1
102616854	4.58999	0.00302914	LOC102616854	dirigent protein 22-like
102616862	-2.04887	0.00279442	LOC102616862	alcohol dehydrogenase
102616901	-3.6842	1.85184e-05	LOC102616901	probable carboxylesterase 15
102616913	3.34947	2.90844e-14	LOC102616913	uncharacterized LOC102616913
102616951	-2.03056	0.0256059	LOC102616951	uncharacterized LOC102616951
102616966	-2.52011	0.0183312	LOC102616966	GDSL esterase/lipase At1g33811-like
102616988	-2.01354	7.01522e-06	LOC102616988	7-deoxyloganetin glucosyltransferase-like
102616997	2.63208	1.25446e-05	LOC102616997	uncharacterized LOC102616997
102617018	-2.82044	1.6763e-16	LOC102617018	inorganic pyrophosphatase 1
102617106	2.26462	0.000219339	LOC102617106	pentatricopeptide repeat-containing protein At4g21065-like
102617178	2.31286	0.00562057	LOC102617178	TMV resistance protein N-like
102617203	7.63737	8.2305e-153	LOC102617203	dnaJ protein ERDJ3A
102617251	-2.05326	5.16497e-07	LOC102617251	peroxidase 3
102617261	2.4326	0.0322341	LOC102617261	uncharacterized LOC102617261
102617426	3.00903	2.50113e-27	LOC102617426	naringenin,2-oxoglutarate 3-dioxygenase-like
102617538	-4.00187	8.43215e-29	LOC102617538	purple acid phosphatase 4
102617581	-3.58969	0.000414375	LOC102617581	gamma-interferon-inducible lysosomal thiol reductase-like
102617602	9.10013	2.90898e-34	LOC102617602	18.1 kDa class I heat shock protein-like
102617692	-3.53627	9.62511e-06	LOC102617692	hypothetical protein
102617703	9.29982	1.35396e-83	LOC102617703	uncharacterized LOC102617703
102617725	-2.86111	1.89406e-06	LOC102617725	phosphate transporter PHO1
102617739	2.0068	3.31994e-05	LOC102617739	coumarin 8-geranyltransferase 1, chloroplastic-like
102617797	6.46244	5.67796e-05	LOC102617797	heat shock 70 kDa protein 18-like
102617807	3.56345	2.33532e-11	LOC102617807	exocyst complex component EXO70H1
102617861	-3.0469	4.05783e-14	LOC102617861	14 kDa proline-rich protein DC2.15
102617880	2.30412	7.07737e-29	LOC102617880	very-long-chain enoyl-CoA reductase
102617979	2.27256	5.54914e-05	LOC102617979	hypothetical protein
102617991	5.78348	3.21667e-65	LOC102617991	shikimate O-hydroxycinnamoyltransferase-like
102618067	2.17337	0.000821208	LOC102618067	coumarin 8-geranyltransferase 1b, chloroplastic-like
102618070	2.62037	4.1798e-07	LOC102618070	serine/threonine-protein kinase OXI1
102618071	4.91011	1.6554e-47	LOC102618071	putative methyltransferase NSUN6
102618094	3.38081	6.88726e-06	LOC102618094	berberine bridge enzyme-like 22
102618098	-3.8781	4.48819e-38	LOC102618098	purple acid phosphatase 8-like
102618102	-4.47781	0.0019811	LOC102618102	leucine-rich repeat extensin-like protein 4
102618154	2.38463	0.027165	LOC102618154	hypothetical protein
102618226	3.65155	0.00411512	LOC102618226	uncharacterized LOC102618226
102618244	2.72867	0.0324963	LOC102618244	uncharacterized LOC102618244
102618275	-2.11574	8.664e-07	LOC102618275	probable inactive receptor kinase At1g27190
102618277	-7.00348	0.00870864	LOC102618277	uncharacterized LOC102618277
102618339	4.70144	2.59727e-50	LOC102618339	dnaJ homolog subfamily C member 5B
102618345	-2.03988	0.00102511	LOC102618345	hypothetical protein
102618362	-2.14198	1.09172e-07	LOC102618362	mechanosensitive ion channel protein 10-like
102618402	2.82868	7.67381e-13	LOC102618402	cinnamoyl-CoA reductase 2-like
102618409	-2.4943	0.00286577	LOC102618409	uncharacterized LOC102618409
102618488	-2.36397	0.000721553	LOC102618488	boron transporter 1-like
102618563	17.51	9.30645e-22	LOC102618563	NADH-quinone oxidoreductase subunit B 2-like
102618646	-2.05965	0.00366422	LOC102618646	homeobox-leucine zipper protein ATHB-52
102618658	-3.90183	0.000645233	LOC102618658	alpha-farnesene synthase-like
102618819	-3.04118	0.00018249	LOC102618819	uncharacterized LOC102618819
102618859	7.7021	1.93205e-09	LOC102618859	dirigent protein 11-like
102618922	3.33883	4.5261e-35	LOC102618922	transcription termination factor MTEF1, chloroplastic
102618952	2.56995	8.55701e-09	LOC102618952	cytochrome P450 710A1-like
102619066	11.7332	1.58062e-286	LOC102619066	dnaJ homolog subfamily B member 13
102619242	3.20238	3.10987e-64	LOC102619242	heat shock 70 kDa protein 14
102619258	5.71393	1.02998e-121	LOC102619258	hypothetical protein
102619272	2.14563	1.30996e-07	LOC102619272	.
102619328	-2.64874	0.035685	LOC102619328	mechanosensitive ion channel protein 10-like
102619334	2.27021	0.000121399	LOC102619334	serine/threonine protein phosphatase 2A 57 kDa regulatory subunit B' alpha isoform-like
102619347	4.22705	4.4995e-14	LOC102619347	hypothetical protein
102619372	19.3803	8.12372e-191	LOC102619372	.
102619387	2.07133	6.99417e-13	LOC102619387	P-loop guanosine triphosphatase YjiA-like
102619398	4.47478	4.15357e-54	LOC102619398	heat stress transcription factor B-2b
102619407	-2.84299	0.000613589	LOC102619407	non-specific lipid-transfer protein-like protein At2g13820
102619434	2.95076	5.13261e-16	LOC102619434	mitochondrial import inner membrane translocase subunit TIM23-2
102619442	-2.15269	3.83802e-13	LOC102619442	copper transporter 1
102619495	-2.16751	0.00192086	LOC102619495	transcription factor bHLH123
102619507	2.0394	0.0310843	LOC102619507	putative disease resistance protein At4g11170
102619554	4.94482	9.12668e-42	LOC102619554	protein argonaute 2-like
102619613	-2.28929	0.0110659	LOC102619613	probable calcium-binding protein CML16
102619657	-2.44976	0.00206275	LOC102619657	NAC domain-containing protein 43
102619659	15.6206	2.58668e-146	LOC102619659	uncharacterized LOC102619659
102619751	-2.20225	4.99351e-30	LOC102619751	ganglioside-induced differentiation-associated protein 2
102619760	2.82641	0.0407727	LOC102619760	berberine bridge enzyme-like 18
102619849	7.68648	1.51534e-178	LOC102619849	.
102619860	2.08846	4.69094e-20	LOC102619860	UDP-glycosyltransferase 73C6-like
102619916	2.04687	3.09316e-12	LOC102619916	uncharacterized LOC102619916
102619953	-2.22421	5.97342e-14	LOC102619953	titin
102619991	-2.09646	0.00179931	LOC102619991	transmembrane protein 45A
102620003	-3.81595	0.014928	LOC102620003	cysteine-rich repeat secretory protein 55
102620028	81.3239	1.08962e-100	LOC102620028	17.3 kDa class I heat shock protein-like
102620157	6.43347	1.59155e-53	LOC102620157	heat shock factor protein HSF30
102620280	3.2953	7.5351e-41	LOC102620280	heat stress transcription factor A-7a
102620324	2.13245	2.65989e-06	LOC102620324	uncharacterized LOC102620324
102620364	9.48289	1.08105e-293	LOC102620364	desumoylating isopeptidase 1
102620381	-2.15605	0.0276547	LOC102620381	RING-H2 finger protein ATL78
102620413	3.73796	1.09279e-72	LOC102620413	chaperonin CPN60-2, mitochondrial
102620452	30.844	0	LOC102620452	chaperone protein ClpB1
102620461	124.13	3.64056e-105	LOC102620461	UPF0098 protein CPn_0877/CP_0992/CPj0877/CpB0906
102620547	2.3351	7.56263e-19	LOC102620547	3-oxo-Delta(4,5)-steroid 5-beta-reductase-like
102620555	-2.52534	4.45269e-05	LOC102620555	hypothetical protein
102620612	-2.93357	0.0155584	LOC102620612	protein FAR1-RELATED SEQUENCE 5-like
102620658	6.00127	0.000174917	LOC102620658	uncharacterized LOC102620658
102620668	3.31755	8.48726e-13	LOC102620668	probable mannitol dehydrogenase
102620678	2.59379	9.24154e-11	LOC102620678	protein argonaute 2-like
102620682	-2.24349	1.82576e-08	LOC102620682	cytochrome c1-like
102620731	2.10225	1.27148e-29	LOC102620731	uncharacterized LOC102620731
102620759	87.2117	1.82592e-110	LOC102620759	17.3 kDa class I heat shock protein-like
102620760	3.31804	0.00390453	LOC102620760	hypothetical protein
102620812	-2.16728	0.0433221	LOC102620812	inhibitor of trypsin and hageman factor-like
102620838	-2.10481	0.00595319	LOC102620838	zinc finger protein 3-like
102620976	-2.53763	3.43558e-06	LOC102620976	protein NRT1/ PTR FAMILY 4.3-like
102621053	85.57	3.06951e-149	LOC102621053	18.2 kDa class I heat shock protein
102621064	2.13837	0.000706959	LOC102621064	.
102621083	7.86848	2.97668e-156	LOC102621083	activator of 90 kDa heat shock protein ATPase homolog
102621094	2.56858	4.04789e-11	LOC102621094	uncharacterized LOC102621094
102621170	2.08941	0.00318362	LOC102621170	TMV resistance protein N-like
102621200	2.79953	6.69761e-22	LOC102621200	pentatricopeptide repeat-containing protein At3g07290, mitochondrial
102621206	-2.24195	5.92329e-05	LOC102621206	zinc finger protein WIP2-like
102621222	3.47298	5.22621e-22	LOC102621222	uncharacterized LOC102621222
102621234	-2.58814	2.85574e-08	LOC102621234	probable carotenoid cleavage dioxygenase 4, chloroplastic
102621274	2.11152	0.00850242	LOC102621274	uncharacterized LOC102621274
102621300	2.17435	1.33246e-07	LOC102621300	pentatricopeptide repeat-containing protein At3g29230-like
102621322	17.0888	1.67043e-96	LOC102621322	17.3 kDa class I heat shock protein-like
102621353	-2.01082	5.86903e-05	LOC102621353	thioredoxin-like 3-1, chloroplastic
102621416	-2.12526	0.000906692	LOC102621416	probable WRKY transcription factor 50
102621452	2.64131	4.18422e-21	LOC102621452	F-box protein At2g02240-like
102621492	5.95028	2.31024e-52	LOC102621492	uncharacterized LOC102621492
102621493	3.19764	1.21611e-13	LOC102621493	cysteine-rich and transmembrane domain-containing protein WIH1-like
102621523	-2.65224	0.0039836	LOC102621523	S-adenosylmethionine decarboxylase proenzyme 4
102621589	9.33513	1.22087e-134	LOC102621589	NAC domain-containing protein 71-like
102621606	82.7644	8.12176e-203	LOC102621606	18.1 kDa class I heat shock protein
102621622	2.5859	5.41851e-08	LOC102621622	uncharacterized LOC102621622
102621646	3.07706	1.0415e-25	LOC102621646	zinc finger protein ZAT10
102621677	3.47786	3.13281e-21	LOC102621677	21 kDa seed protein-like
102621712	2.51692	1.70963e-13	LOC102621712	F-box protein SKIP22-like
102621754	80.3712	1.69403e-36	LOC102621754	18.1 kDa class I heat shock protein
102621791	-3.35774	7.73619e-05	LOC102621791	uncharacterized LOC102621791
102621817	2.57913	0.00052745	LOC102621817	probable rhamnogalacturonate lyase B
102621891	3.68237	6.30632e-40	LOC102621891	NAC domain-containing protein 71-like
102621970	3.06934	2.01703e-10	LOC102621970	protein ROOT INITIATION DEFECTIVE 3-like
102621980	2.98861	5.30074e-11	LOC102621980	cysteine-rich and transmembrane domain-containing protein WIH1-like
102621999	6.86659	1.81857e-186	LOC102621999	probable zinc metallopeptidase EGY3, chloroplastic
102622030	2.38276	0.000813303	LOC102622030	lamin-like protein
102622093	2.30115	4.39417e-30	LOC102622093	uncharacterized LOC102622093
102622179	4.7485	9.74343e-50	LOC102622179	NAC domain-containing protein 71-like
102622192	2.22739	0.0218944	LOC102622192	RING-box protein 1-like
102622241	3.49195	0.00111366	LOC102622241	ethylene-responsive transcription factor ERF110
102622258	3.25911	1.09173e-19	LOC102622258	protein ALP1-like
102622259	2.83714	0.0435556	LOC102622259	hypothetical protein
102622283	2.03857	3.89596e-12	LOC102622283	cyclin-dependent kinase B1-2
102622317	2.59395	2.74459e-32	LOC102622317	probable bifunctional TENA-E protein
102622323	3.06964	0.000711626	LOC102622323	protein NSP-INTERACTING KINASE 2-like
102622344	2.07508	0.00556714	LOC102622344	disease resistance-like protein DSC1
102622358	3.44525	0.000175852	LOC102622358	amino acid permease 8
102622372	6.99418	5.9663e-54	LOC102622372	L-ascorbate peroxidase 2, cytosolic
102622412	3.37365	2.62365e-05	LOC102622412	cation/H(+) antiporter 15-like
102622478	-3.09724	6.89887e-07	LOC102622478	protein LAZY 1-like
102622497	3.60279	4.19006e-15	LOC102622497	suppressor of disruption of TFIIS
102622565	2.27257	5.46451e-06	LOC102622565	uncharacterized LOC102622565
102622579	3.76512	0.000758779	LOC102622579	hypothetical protein
102622623	2.26273	2.44351e-06	LOC102622623	pentatricopeptide repeat-containing protein At2g41080-like
102622652	2.29217	5.60651e-08	LOC102622652	guanylate kinase 3, chloroplastic
102622672	2.10411	6.34465e-37	LOC102622672	hypothetical protein
102622704	2.83508	5.30383e-49	LOC102622704	heat shock factor protein HSF24
102622761	136.96	0	LOC102622761	hypothetical protein
102622784	-3.38022	0.0162042	LOC102622784	taxadien-5-alpha-ol O-acetyltransferase
102622978	2.34127	6.2047e-35	LOC102622978	chaperone protein ClpB4, mitochondrial
102623020	2.22764	6.9202e-14	LOC102623020	CAX-interacting protein 4
102623021	2.9946	3.01906e-13	LOC102623021	inhibitor of trypsin and hageman factor-like
102623024	-2.15683	0.0166731	LOC102623024	cytochrome b561 and DOMON domain-containing protein At3g07570
102623069	6.91138	1.67934e-33	LOC102623069	GATA transcription factor 16-like
102623241	4.51014	1.23744e-07	LOC102623241	elongation factor 1-delta-like
102623318	2.57972	3.06348e-33	LOC102623318	E3 ubiquitin-protein ligase ATL31-like
102623387	-3.13644	2.17114e-13	LOC102623387	21 kDa protein-like
102623495	5.12135	4.10574e-06	LOC102623495	berberine bridge enzyme-like 28
102623540	-2.51497	4.33871e-24	LOC102623540	cytokinin riboside 5'-monophosphate phosphoribohydrolase LOG1-like
102623657	3.69893	3.37431e-10	LOC102623657	uncharacterized LOC102623657
102623691	-2.56436	6.20173e-12	LOC102623691	21 kDa protein-like
102623725	-3.01617	8.50797e-06	LOC102623725	acyl carrier protein 1, chloroplastic-like
102623738	2.71148	0.00563671	LOC102623738	inositol 2-dehydrogenase/D-chiro-inositol 3-dehydrogenase
102623797	2.19304	0.0102562	LOC102623797	zinc finger CCCH domain-containing protein 43-like
102623831	-2.30976	0.00975782	LOC102623831	uncharacterized LOC102623831
102623840	4.06293	1.0834e-54	LOC102623840	F-box protein At2g02240-like
102623895	-2.06151	0.000127995	LOC102623895	uncharacterized LOC102623895
102623924	-2.31186	0.0260369	LOC102623924	.
102623974	2.6696	6.18941e-10	LOC102623974	mitogen-activated protein kinase kinase kinase 18-like
102623977	-2.10417	0.00387409	LOC102623977	sugar transporter ERD6-like 16
102623982	-2.086	2.29974e-08	LOC102623982	21 kDa protein
102624031	10.1376	2.63211e-67	LOC102624031	protein LIFEGUARD 2
102624071	3.86734	4.1289e-15	LOC102624071	zinc finger protein ZAT12
102624072	6.60961	0.000166828	LOC102624072	protein NUCLEAR FUSION DEFECTIVE 4-like
102624193	3.00915	3.48408e-07	LOC102624193	hypothetical protein
102624203	2.00856	7.8181e-11	LOC102624203	esterase
102624260	-2.71726	1.57697e-05	LOC102624260	protein PHLOEM PROTEIN 2-LIKE A9
102624272	2.33855	0.000824123	LOC102624272	calcium-binding protein CML38-like
102624300	4.85846	0.0110726	LOC102624300	berberine bridge enzyme-like 18
102624310	8.42908	2.76711e-207	LOC102624310	hsp70-Hsp90 organizing protein 3-like
102624366	4.41243	4.50427e-24	LOC102624366	solute carrier family 25 member 44-like
102624406	2.08592	0.0236563	LOC102624406	C2 domain-containing protein At1g63220-like
102624423	26.5341	6.61375e-250	LOC102624423	15.7 kDa heat shock protein, peroxisomal
102624449	2.18955	0.000629677	LOC102624449	phosphatidylinositol/phosphatidylcholine transfer protein SFH12
102624467	-2.14782	0.0176272	LOC102624467	expansin-like B1
102624480	-2.21904	1.94709e-10	LOC102624480	hypothetical protein
102624529	178.349	3.87627e-283	LOC102624529	26.5 kDa heat shock protein, mitochondrial
102624543	3.14247	4.49032e-20	LOC102624543	hypothetical protein
102624645	2.12948	0.000608968	LOC102624645	serine/threonine receptor-like kinase NFP
102624678	2.04491	7.52711e-07	LOC102624678	uncharacterized LOC102624678
102624737	4.53041	3.17237e-58	LOC102624737	hypothetical protein
102624776	-2.10244	0.00178901	LOC102624776	putative disease resistance protein At4g11170
102624823	4.31229	0.029077	LOC102624823	RING-H2 finger protein ATL63
102624827	26.0727	3.1444e-59	LOC102624827	heat shock 70 kDa protein 8
102624842	-2.35631	0.00133991	LOC102624842	salicylate carboxymethyltransferase
102624858	-2.06929	0.000510456	LOC102624858	peroxidase 12
102624882	2.09854	0.00205202	LOC102624882	21 kDa protein-like
102624905	2.00953	2.73853e-07	LOC102624905	putative disease resistance protein RGA3
102624948	2.68217	0.0451316	LOC102624948	receptor-like protein 7
102624989	93.0517	2.11479e-132	LOC102624989	class I heat shock protein-like
102624993	2.0725	4.66598e-06	LOC102624993	decapping 5-like protein
102625123	-3.09927	0.0144862	LOC102625123	alpha-farnesene synthase-like
102625178	2.27388	0.000123047	LOC102625178	receptor-like protein EIX1
102625209	-2.84797	5.28171e-05	LOC102625209	capsanthin/capsorubin synthase, chromoplastic-like
102625215	2.25768	7.32558e-14	LOC102625215	ruBisCO large subunit-binding protein subunit beta, chloroplastic
102625223	-2.98476	1.17925e-05	LOC102625223	CEN-like protein 1
102625294	2.11381	2.91389e-15	LOC102625294	protein STRICTOSIDINE SYNTHASE-LIKE 7
102625393	-2.79743	0.0198979	LOC102625393	hypothetical protein
102625401	2.77217	5.95265e-08	LOC102625401	heat stress transcription factor A-6b-like
102625456	4.80278	2.25848e-17	LOC102625456	EID1-like F-box protein 3
102625468	-2.1879	0.00706344	LOC102625468	auxin-responsive protein IAA29
102625548	3.24185	4.44014e-09	LOC102625548	hypothetical protein
102625571	-2.01879	0.000154748	LOC102625571	hypothetical protein
102625576	-2.37209	7.18193e-05	LOC102625576	glycine-rich protein A3-like
102625591	474.448	0	LOC102625591	heat shock 70 kDa protein 5-like
102625654	4.17432	1.7039e-24	LOC102625654	serine carboxypeptidase-like 18
102625710	-5.55808	0.000281265	LOC102625710	linoleate 13S-lipoxygenase 2-1, chloroplastic
102625816	2.57334	2.7471e-14	LOC102625816	mitochondrial import inner membrane translocase subunit PAM16 like 2
102625875	-2.74818	0.00240326	LOC102625875	E3 ubiquitin-protein ligase RING1-like
102625888	138.455	8.24973e-241	LOC102625888	heat shock 70 kDa protein
102625942	3.18311	0.0112592	LOC102625942	codeine O-demethylase-like
102625958	3.08224	2.85962e-11	LOC102625958	protein yippee-like At4g27745
102626047	2.86222	6.92566e-32	LOC102626047	uncharacterized LOC102626047
102626069	4.54344	5.46163e-88	LOC102626069	heat stress transcription factor B-2a
102626091	2.54872	1.11209e-33	LOC102626091	receptor-like protein 1
102626092	2.12814	0.0446099	LOC102626092	uncharacterized LOC102626092
102626101	2.4229	1.60069e-09	LOC102626101	uncharacterized LOC102626101
102626112	2.90621	4.59331e-49	LOC102626112	serine/arginine-rich SC35-like splicing factor SCL33
102626121	2.41166	0.000161774	LOC102626121	.
102626126	3.00604	0.0405553	LOC102626126	ankyrin repeat-containing protein BDA1-like
102626141	3.04582	1.54704e-11	LOC102626141	early light-induced protein 1, chloroplastic
102626158	-2.12246	2.98412e-15	LOC102626158	uncharacterized LOC102626158
102626219	8.78267	2.39743e-96	LOC102626219	probable WRKY transcription factor 40
102626226	2.12619	0.0203687	LOC102626226	LOB domain-containing protein 41
102626245	-3.28357	7.2608e-20	LOC102626245	probable vacuolar amino acid transporter YPQ1
102626248	528.105	1.35039e-36	LOC102626248	17.4 kDa class I heat shock protein-like
102626255	2.10837	6.20723e-12	LOC102626255	ethylene-responsive transcription factor ERF105
102626323	-2.63066	0.00509908	LOC102626323	glutathione S-transferase F9-like
102626373	-3.312	8.3927e-29	LOC102626373	ethylene-responsive transcription factor WRI1
102626551	2.01738	5.75705e-25	LOC102626551	ethylene-responsive transcription factor ERF104
102626601	17.925	5.11545e-36	LOC102626601	.
102626620	2.26115	0.00198635	LOC102626620	NAC domain-containing protein 45-like
102626629	9.89717	7.78267e-60	LOC102626629	uncharacterized LOC102626629
102626752	-6.53653	1.0633e-09	LOC102626752	hypothetical protein
102626775	2.20367	3.45762e-11	LOC102626775	mitochondrial uncoupling protein 5
102626834	2.41813	6.81174e-24	LOC102626834	E3 ubiquitin-protein ligase RNF185-like
102626848	2.25181	0.0128592	LOC102626848	putative wall-associated receptor kinase-like 11
102626899	2.23898	9.11098e-21	LOC102626899	ferritin-3, chloroplastic
102626914	6.09296	0.000813911	LOC102626914	dirigent protein 22-like
102626944	-2.52309	2.14242e-14	LOC102626944	cationic amino acid transporter 1
102626970	-2.01871	0.0295839	LOC102626970	peroxidase 9
102626989	-2.12306	0.000422245	LOC102626989	uncharacterized LOC102626989
102627015	97.2047	0	LOC102627015	17.4 kDa class III heat shock protein
102627064	6.12069	2.0421e-09	LOC102627064	xyloglucan endotransglucosylase/hydrolase protein 22-like
102627068	-2.08583	4.93933e-06	LOC102627068	MDIS1-interacting receptor like kinase 2-like
102627070	4.11897	5.2158e-28	LOC102627070	BTB/POZ domain-containing protein At5g41330
102627074	3.04726	0.00603194	LOC102627074	NAC domain-containing protein 86-like
102627105	-2.45585	0.0104125	LOC102627105	probable sugar phosphate/phosphate translocator At3g11320
102627111	3.30178	2.77029e-08	LOC102627111	pentatricopeptide repeat-containing protein At4g21065
102627120	-2.06168	0.000624466	LOC102627120	uncharacterized LOC102627120
102627132	-2.20148	0.029912	LOC102627132	ubiquitin carboxyl-terminal hydrolase 12-like
102627138	-2.2077	0.00339827	LOC102627138	G-type lectin S-receptor-like serine/threonine-protein kinase LECRK2
102627142	2.03112	0.0497468	LOC102627142	pentatricopeptide repeat-containing protein At2g13600-like
102627171	4.00753	0.00274876	LOC102627171	histone-lysine N-methyltransferase ATXR4
102627178	-2.19021	0.00247699	LOC102627178	hypothetical protein
102627285	2.14331	0.000793195	LOC102627285	G-type lectin S-receptor-like serine/threonine-protein kinase LECRK3
102627290	4.71206	1.24329e-05	LOC102627290	peroxidase 60-like
102627293	2.2824	2.04521e-17	LOC102627293	zinc finger CCCH domain-containing protein 29-like
102627308	9.34722	1.8133e-206	LOC102627308	dnaJ protein homolog ANJ1
102627336	2.31911	7.73683e-33	LOC102627336	3-oxo-Delta(4,5)-steroid 5-beta-reductase-like
102627355	3.56367	0.0239732	LOC102627355	heterodimeric geranylgeranyl pyrophosphate synthase small subunit, chloroplastic
102627363	4.83582	5.72442e-05	LOC102627363	probable myosin-binding protein 5
102627401	4.0893	1.20017e-06	LOC102627401	.
102627437	2.03819	0.013399	LOC102627437	uncharacterized LOC102627437
102627475	-2.50569	1.71848e-05	LOC102627475	UDP-glucose iridoid glucosyltransferase-like
102627492	2.33302	0.000265079	LOC102627492	aldehyde dehydrogenase family 3 member F1
102627565	8.65769	2.96998e-07	LOC102627565	laccase-7-like
102627583	2.93644	1.45688e-08	LOC102627583	probable 2-oxoglutarate-dependent dioxygenase At5g05600
102627593	8.95274	4.86459e-05	LOC102627593	protein PELPK1
102627647	3.37392	4.07067e-05	LOC102627647	transcription factor MYB80
102627690	2.40617	2.39673e-14	LOC102627690	transcription factor bHLH91-like
102627738	4.10313	1.85515e-29	LOC102627738	extensin-3-like
102627767	2.99992	0.00604793	LOC102627767	E3 ubiquitin-protein ligase PUB22-like
102627772	2.64459	0.00334616	LOC102627772	probable LRR receptor-like serine/threonine-protein kinase At3g47570
102627858	3.22435	5.18704e-07	LOC102627858	hypothetical protein
102627890	2.56497	3.45102e-07	LOC102627890	calcium uniporter protein 2, mitochondrial
102628013	2.22936	0.0309202	LOC102628013	uncharacterized LOC102628013
102628014	16.1814	1.61989e-127	LOC102628014	uncharacterized LOC102628014
102628091	-2.06607	4.43854e-08	LOC102628091	protein CHUP1, chloroplastic-like
102628128	2.98079	2.5938e-60	LOC102628128	probable amino acid permease 7
102628131	10.9836	1.21716e-76	LOC102628131	seed lectin-like
102628172	2.38087	0.000160152	LOC102628172	endochitinase-like
102628187	-2.726	0.0235224	LOC102628187	uncharacterized LOC102628187
102628263	2.1526	0.0155177	LOC102628263	AT-hook motif nuclear-localized protein 16
102628268	2.2404	7.00492e-07	LOC102628268	uncharacterized LOC102628268
102628298	2.00038	8.53444e-16	LOC102628298	uncharacterized LOC102628298
102628301	26.1704	0	LOC102628301	heat shock protein 83
102628480	3.46886	1.43549e-15	LOC102628480	F-box protein At1g61340
102628526	2.59452	2.05386e-05	LOC102628526	gibberellin 2-beta-dioxygenase 8
102628637	2.44491	1.15997e-14	LOC102628637	NAC transcription factor 47
102628671	-2.18914	0.000968467	LOC102628671	cytochrome P450 711A1-like
102628700	2.87271	3.33761e-13	LOC102628700	uncharacterized LOC102628700
102628717	-2.34863	1.08742e-12	LOC102628717	gibberellin-regulated protein 1
102628791	4.45287	1.70055e-27	LOC102628791	mitogen-activated protein kinase kinase kinase 18
102628818	2.28124	1.30046e-06	LOC102628818	G-type lectin S-receptor-like serine/threonine-protein kinase RLK1
102629027	3.05429	1.24148e-05	LOC102629027	two-pore potassium channel 3-like
102629244	2.05162	0.0230438	LOC102629244	probable polygalacturonase
102629264	2.28128	0.00248143	LOC102629264	uncharacterized LOC102629264
102629281	2.24716	5.15893e-22	LOC102629281	3-oxo-Delta(4,5)-steroid 5-beta-reductase-like
102629283	2.36969	4.28004e-11	LOC102629283	20 kDa chaperonin, chloroplastic
102629286	4.98747	3.98307e-16	LOC102629286	receptor-like protein kinase 5
102629287	-4.58055	3.25734e-74	LOC102629287	SPX domain-containing protein 1
102629296	2.08944	0.0151234	LOC102629296	CST complex subunit STN1
102629327	-5.76068	0.00224848	LOC102629327	uncharacterized LOC102629327
102629341	2.33514	9.86445e-05	LOC102629341	uncharacterized LOC102629341
102629351	3.82245	4.70001e-47	LOC102629351	BAG family molecular chaperone regulator 6
102629443	2.109	4.87135e-21	LOC102629443	zinc finger protein ZPR1-like
102629519	5.11411	7.21432e-18	LOC102629519	putative calcium-transporting ATPase 13, plasma membrane-type
102629527	43.3421	0	LOC102629527	hypothetical protein
102629543	4.40737	0.0160212	LOC102629543	cytochrome P450 94C1-like
102629554	-2.3879	0.0357691	LOC102629554	.
102629565	2.42954	5.63189e-05	LOC102629565	endochitinase-like
102629580	3.83152	0.0313566	LOC102629580	ammonium transporter 1 member 4-like
102629633	3.80371	4.95781e-42	LOC102629633	uncharacterized LOC102629633
102629753	13.4551	3.0334e-53	LOC102629753	ethylene-responsive transcription factor ERF017
102629754	2.89897	2.05154e-21	LOC102629754	protein translation factor SUI1 homolog 1
102629784	-2.01379	2.90464e-05	LOC102629784	probable receptor-like protein kinase At5g18500
102629827	3.5175	3.58113e-09	LOC102629827	internalin-I-like
102629870	2.11411	3.92881e-06	LOC102629870	uncharacterized LOC102629870
102629938	2.18171	0.00313832	LOC102629938	organic cation/carnitine transporter 7-like
102629944	2.31493	0.0012424	LOC102629944	.
102629960	3.21018	5.46415e-17	LOC102629960	zinc finger AN1 domain-containing stress-associated protein 12
102629966	2.80234	2.58603e-73	LOC102629966	heat shock protein 90-5, chloroplastic
102630008	27.4438	2.08611e-252	LOC102630008	small heat shock protein, chloroplastic
102630057	25.3818	0	LOC102630057	ribulose bisphosphate carboxylase/oxygenase activase 2, chloroplastic
102630080	3.02775	0.00122108	LOC102630080	beta-fructofuranosidase, insoluble isoenzyme CWINV1
102630099	2.55397	4.05092e-08	LOC102630099	uncharacterized LOC102630099
102630138	2.0662	5.116e-05	LOC102630138	lectin
102630158	3.67569	8.9032e-60	LOC102630158	probable CCR4-associated factor 1 homolog 11
102630180	2.06409	1.68459e-10	LOC102630180	hypothetical protein
102630244	5.20156	1.18555e-06	LOC102630244	O-acyltransferase WSD1-like
102630252	2.18992	8.38658e-06	LOC102630252	fructokinase-like 1, chloroplastic
102630271	2.19475	0.00385825	LOC102630271	MDIS1-interacting receptor like kinase 1-like
102630282	2.10201	0.00521254	LOC102630282	disease resistance-like protein DSC1
102630285	2.9672	0.0169908	LOC102630285	hypothetical protein
102630350	2.83559	2.57955e-25	LOC102630350	bax inhibitor 1
102630364	2.53354	1.22033e-12	LOC102630364	nicotinamidase 2-like
102630458	2.24892	2.70317e-30	LOC102630458	protein REVEILLE 1
102630470	-2.03607	0.0336279	LOC102630470	CASP-like protein 1F2
102630544	404.481	2.485e-49	LOC102630544	22.0 kDa heat shock protein
102630571	2.09824	0.000534291	LOC102630571	aquaporin TIP1-3
102630576	-2.07808	0.0252962	LOC102630576	zinc finger protein 1
102630618	2.01102	2.54619e-13	LOC102630618	putative disease resistance protein RGA1
102630692	3.14306	0.0288116	LOC102630692	transcription factor bHLH87
102630733	2.04562	1.01873e-15	LOC102630733	protein GrpE
102630787	2.03034	0.000721865	LOC102630787	uncharacterized LOC102630787
102630870	25.9851	3.2305e-143	LOC102630870	chaperone protein ClpB1-like
102630905	2.21724	0.000589398	LOC102630905	uncharacterized LOC102630905
102630916	2.48433	0.0102641	LOC102630916	transcription repressor MYB6
102631003	26.0848	6.28859e-268	LOC102631003	heat shock 22 kDa protein, mitochondrial
102631159	-2.80119	2.92937e-06	LOC102631159	uncharacterized LOC102631159
102631178	-2.57572	0.00378775	LOC102631178	synaptotagmin-4
102631246	-2.06052	1.22415e-24	LOC102631246	two-component response regulator-like APRR5
102631303	-2.73495	0.000832101	LOC102631303	monothiol glutaredoxin-S2
102631355	2.19964	8.92586e-25	LOC102631355	protein TIFY 10A
102631364	-2.36859	2.7482e-05	LOC102631364	21 kDa seed protein-like
102631413	3.04903	7.54128e-11	LOC102631413	protein ENDOSPERM DEFECTIVE 1
102631454	-2.05183	0.000903065	LOC102631454	probable carboxylesterase 15
102631466	-2.07753	3.07236e-06	LOC102631466	uncharacterized protein At5g01610-like
104793986	-2.70187	0.0226052	MIR408	microRNA MIR408
104793986	-2.64201	0.0292193	MIR408	csi-miR408
107174215	4.12469	3.18771e-11	LOC107174215	calcium-binding protein KRP1-like
107174222	-2.52879	0.00368043	LOC107174222	UPF0481 protein At3g47200-like
107174239	4.07338	2.56694e-32	LOC107174239	uncharacterized LOC107174239
107174273	4.19196	0.0476731	LOC107174273	disease resistance protein RPP8-like
107174311	-2.13533	0.0120878	LOC107174311	E3 ubiquitin-protein ligase RHA2A
107174322	2.90423	0.000281764	LOC107174322	uncharacterized LOC107174322
107174352	-7.35385	4.36427e-16	LOC107174352	glycine-rich cell wall structural protein-like
107174395	-2.11866	0.0145239	LOC107174395	protein RALF-like 32
107174461	-2.02624	0.0337827	LOC107174461	uncharacterized LOC107174461
107174684	-3.2215	0.0115479	LOC107174684	probable leucine-rich repeat receptor-like protein kinase At1g35710
107174807	2.31864	0.0102216	LOC107174807	disease resistance-like protein DSC1
107174887	2.00964	0.000300792	LOC107174887	protein disulfide isomerase-like 1-3
107175271	2.00274	0.00141443	LOC107175271	uncharacterized LOC107175271
107175298	2.09531	0.0153021	LOC107175298	probable disease resistance protein At1g61310
107175304	4.04583	2.44808e-67	LOC107175304	receptor-like protein 15
107175378	2.04792	1.65208e-05	LOC107175378	putative disease resistance protein At3g14460
107175391	-2.67542	1.8103e-06	LOC107175391	copper transporter 1-like
107175435	111.257	5.35556e-24	LOC107175435	17.6 kDa class I heat shock protein
107175472	2.90135	0.0311677	LOC107175472	BTB/POZ domain-containing protein At3g22104-like
107175579	3.14601	2.63363e-05	LOC107175579	F-box protein At1g53790-like
107175595	12.0373	5.938e-14	LOC107175595	nardilysin
107175728	3.40657	0.000127241	LOC107175728	receptor-like protein 19
107175787	3.86758	1.01625e-06	LOC107175787	uncharacterized LOC107175787
107175794	2.32215	0.021991	LOC107175794	uncharacterized LOC107175794
107175913	19.7496	3.9529e-214	LOC107175913	uncharacterized LOC107175913
107175920	-3.23231	1.06216e-05	LOC107175920	extensin-2-like
107175936	2.30124	0.00552449	LOC107175936	receptor-like protein 18
107175939	3.9131	0.0424993	LOC107175939	methanol O-anthraniloyltransferase-like
107176100	2.19545	0.0051099	LOC107176100	uncharacterized LOC107176100
107176127	2.43402	0.00329979	LOC107176127	uncharacterized LOC107176127
107176203	2.64728	3.20172e-20	LOC107176203	uncharacterized LOC107176203
107176308	-4.61177	0.000684732	LOC107176308	glycine-rich cell wall structural protein 2
107176389	-2.08169	0.00118209	LOC107176389	receptor protein kinase CLAVATA1-like
107176402	-4.8119	0.0460854	LOC107176402	putative disease resistance protein RGA4
107176420	4.48596	9.70789e-06	LOC107176420	mitogen-activated protein kinase kinase kinase 17-like
107176422	2.02059	4.40484e-06	LOC107176422	18.5 kDa class IV heat shock protein
107176426	2.27958	0.000292103	LOC107176426	putative cysteine-rich receptor-like protein kinase 16
107176463	-8.13487	3.70687e-51	LOC107176463	hypothetical protein
107176464	5.75358	9.99112e-29	LOC107176464	uncharacterized LOC107176464
107176471	2.35696	0.00140429	LOC107176471	uncharacterized LOC107176471
107176536	3.69769	0.00415691	LOC107176536	receptor-like protein EIX2
107176823	4.32363	2.16643e-24	LOC107176823	photosystem II core complex proteins psbY, chloroplastic-like
107177289	-2.83689	0.0462391	LOC107177289	probable LRR receptor-like serine/threonine-protein kinase At3g47570
107177302	4.07461	0.00524862	LOC107177302	uncharacterized LOC107177302
107177509	-2.98193	0.00580266	LOC107177509	uncharacterized LOC107177509
107177514	-2.14991	0.025822	LOC107177514	UPF0481 protein At3g47200-like
107177563	22.4796	1.16379e-10	LOC107177563	uncharacterized LOC107177563
107177571	5.42247	4.99297e-08	LOC107177571	vacuolar iron transporter homolog 4
107177612	2.40355	0.0318952	LOC107177612	nodulin-related protein 1-like
107177683	34.8785	0	LOC107177683	uncharacterized LOC107177683
107177709	-2.15883	7.79804e-06	LOC107177709	uncharacterized LOC107177709
107177711	2.1716	0.000794081	LOC107177711	protein NIM1-INTERACTING 2
107178023	4.61611	4.33746e-10	LOC107178023	heat shock 70 kDa protein 18-like
107178030	2.55138	6.02876e-05	LOC107178030	uncharacterized LOC107178030
107178034	3.42299	0.0183259	LOC107178034	RING-H2 finger protein ATL63-like
107178173	2.05	1.50053e-05	LOC107178173	protein PELPK1-like
107178255	2.52073	2.81498e-13	LOC107178255	uncharacterized LOC107178255
107178347	-2.77409	1.68124e-06	LOC107178347	copper transporter 1
107178513	2.10025	0.0476542	LOC107178513	uncharacterized LOC107178513
107178592	4.37975	3.07699e-26	LOC107178592	heat stress transcription factor B-2b-like
107178607	2.02488	0.0278328	LOC107178607	F-box protein At5g07610-like
107178613	-2.89428	0.000118897	LOC107178613	serglycin-like
107178691	-2.2414	0.00358455	LOC107178691	uncharacterized LOC107178691
107178878	2.91889	0.0214715	LOC107178878	extensin-like
112495475	2.391	5.99051e-05	LOC112495475	endochitinase-like
112495480	2.49408	0.0226463	LOC112495480	ABC transporter G family member 18-like
112495491	3.48215	5.91402e-43	LOC112495491	heat shock 70 kDa protein 6, chloroplastic
112495495	9.78426	2.23043e-05	LOC112495495	exocyst complex component EXO70H1-like
112495533	-2.80059	3.28916e-10	LOC112495533	disease resistance protein At4g27190-like
112495538	-2.02217	0.0488254	LOC112495538	uncharacterized LOC112495538
112495583	2.24471	0.0171743	LOC112495583	receptor-like protein 18
112495728	3.73805	4.93303e-07	LOC112495728	uncharacterized LOC112495728
112495771	2.43002	0.000573614	LOC112495771	uncharacterized LOC112495771
112496006	-2.30365	0.0155809	LOC112496006	uncharacterized LOC112496006
112496134	-2.65849	0.0266779	LOC112496134	uncharacterized LOC112496134
112496317	2.25759	0.0155995	LOC112496317	uncharacterized LOC112496317
112496322	2.15046	0.0123842	LOC112496322	uncharacterized LOC112496322
112496564	2.451	0.003093	LOC112496564	uncharacterized LOC112496564
112496721	-2.1578	0.0160825	LOC112496721	uncharacterized LOC112496721
112496745	4.57105	5.23984e-22	LOC112496745	uncharacterized LOC112496745
112496803	2.02705	3.3965e-07	LOC112496803	uncharacterized LOC112496803
112496862	2.26231	0.0457507	LOC112496862	.
112497016	3.75145	4.95885e-07	LOC112497016	uncharacterized LOC112497016
112497041	4.17204	3.34246e-06	LOC112497041	uncharacterized LOC112497041
112497268	-2.44848	7.45894e-05	LOC112497268	uncharacterized LOC112497268
112497319	7.95342	1.8335e-09	LOC112497319	L-type lectin-domain containing receptor kinase VII.1-like
112497327	4.5889	5.5094e-07	LOC112497327	uncharacterized LOC112497327
112497553	-2.84761	1.44139e-06	LOC112497553	uncharacterized LOC112497553
112497582	2.80201	0.0121868	LOC112497582	uncharacterized LOC112497582
112497608	-2.15357	0.0205124	LOC112497608	putative disease resistance protein RGA4
112497684	3.28064	0.0326053	LOC112497684	uncharacterized LOC112497684
112497697	2.51611	8.13854e-06	LOC112497697	.
112497882	-2.17839	0.00212039	LOC112497882	F-box/LRR-repeat protein 4-like
112497884	2.09878	0.000116407	LOC112497884	uncharacterized LOC112497884
112497893	2.04547	8.66742e-05	LOC112497893	uncharacterized LOC112497893
112497906	2.35258	1.20006e-11	LOC112497906	uncharacterized LOC112497906
112497949	2.1778	0.0309244	LOC112497949	uncharacterized LOC112497949
112498121	-2.22105	0.0182339	LOC112498121	.
112498207	11.2793	1.9623e-14	LOC112498207	uncharacterized LOC112498207
112498219	2.42194	5.52817e-15	LOC112498219	uncharacterized LOC112498219
112498265	3.03948	1.42052e-43	LOC112498265	uncharacterized LOC112498265
112498269	5.28216	6.89656e-07	LOC112498269	uncharacterized LOC112498269
112498291	2.84475	0.000207946	LOC112498291	COP1-interactive protein 1-like
112498336	2.21051	0.00158534	LOC112498336	vinorine synthase-like
112498476	4.06118	0.00451115	LOC112498476	U1 spliceosomal RNA
112498547	-2.75252	0.0310235	LOC112498547	uncharacterized LOC112498547
112498618	2.59463	1.6357e-09	LOC112498618	.
112498651	2.9695	8.47684e-09	LOC112498651	uncharacterized LOC112498651
112498705	2.48389	0.0167779	LOC112498705	small nucleolar RNA SNORD14
112498796	-2.72354	1.97452e-05	LOC112498796	putative UPF0481 protein At3g02645
112498865	-2.19959	0.047991	LOC112498865	uncharacterized LOC112498865
112498921	2.15368	0.000817537	LOC112498921	probable LRR receptor-like serine/threonine-protein kinase At1g51880
112498937	2.59368	0.00496186	LOC112498937	uncharacterized LOC112498937
112499226	2.13336	0.00590838	LOC112499226	uncharacterized LOC112499226
112499235	2.41305	0.00832583	LOC112499235	uncharacterized LOC112499235
112499368	-2.78796	6.04803e-06	LOC112499368	copper transporter 1-like
112499384	2.37048	0.0452828	LOC112499384	uncharacterized LOC112499384
112499559	-2.34752	0.000424743	LOC112499559	uncharacterized LOC112499559

## Sheet: S3
Table S3. Differentially regulated transcripts compared to control (P < 0.05) in Carrizo citrange leaves subjected to water stress.
Entrez Gene ID	Log2 of Fold Change	p-value	Gene symbol	Gene description
4271106	-3.13133	0.00111061	trnA-UGC	tRNA-Ala
4271139	-2.24308	1.81068e-07	ndhJ	.
4271150	-3.08075	0.00138899	trnA-UGC	tRNA-Ala
4271158	-3.22205	0.000570097	trnI-GAU	tRNA-Ile
4271174	-3.27302	0.000497742	trnI-GAU	tRNA-Ile
102577938	-2.08809	6.84768e-05	LOC102577938	SOC1-like protein 2
102577940	-3.66126	5.43327e-91	LOC102577940	NADP-dependent glyceraldehyde-3-phosphate dehydrogenase
102577946	9.02752	0	LOC102577946	inactive beta-amylase 9
102577948	-2.6628	3.28964e-49	PSAE	PSI reaction center subunit III
102577951	-7.32226	1.70216e-196	LOC102577951	granule-bound starch synthase 1, chloroplastic/amyloplastic
102577953	-340.649	0	EXP2	expansin 2
102577955	2.39071	1.24462e-12	LOC102577955	sugar carrier protein C
102577961	2.05379	7.51409e-37	HMG	group B HMG-box protein
102577962	-2.47191	2.27054e-28	PSADA	PSI reaction center subunit II
102577964	-2.78295	1.80706e-06	LOC102577964	tubulin alpha chain
102577967	2.24785	1.85112e-24	LOC102577967	molybdenum cofactor sulfurase
102577968	4.44722	4.56846e-139	LOC102577968	alpha-amylase 3, chloroplastic
102577974	-2.61681	8.1462e-77	ABA2	short chain alcohol dehydrogenase
102577976	9.62608	0	LOC102577976	putative R2R3-MYB transcription factor
102577978	-2.18517	6.65283e-28	SERK	somatic embryogenesis receptor-like kinase
102577987	6.79239	1.01152e-293	DHN	dehydrin
102577989	4.4152	4.09794e-62	LOC102577989	beta-amylase 3, chloroplastic
102577991	2.09197	3.35892e-26	HAP3	HAP3-like protein
102577992	-4.10465	5.46304e-17	LOC102577992	putative bHLH transcription factor
102577993	-28.0165	2.36587e-20	LOC102577993	basic cellulase
102577997	3.25049	2.10705e-76	LOC102577997	ACC oxidase
102578000	-2.94098	9.70782e-27	AOG	ABA glucosyltransferase
102578007	-17.6428	2.79385e-07	LOC102578007	uncharacterized LOC102578007
102578008	-2.37153	6.20937e-06	CHLASE1	chloroplast chlorophyllase
102578011	5.09563	9.91357e-127	MAPK1	mitogen-activated protein kinase 1
102578021	3.50838	1.28515e-129	LOC102578021	beta-carotene hydroxylase
102578024	59.5818	6.67367e-24	CHI1	chitinase CHI1
102578030	54.8048	4.38496e-45	LOC102578030	pathogenesis-related protein PR-4A
102578039	4.3756	2.02502e-61	LOC102578039	early light-induced protein 1, chloroplastic
102578041	3.55328	2.48984e-06	LOC102578041	thaumatin-like protein
102578045	-2.07603	1.16405e-20	LOC102578045	phospholipase D gamma
102578046	-2.31788	1.24525e-19	HPL	fatty acid hydroperoxide lyase
102578049	-3.06372	2.37626e-116	LOC102578049	pyrophosphate-energized vacuolar membrane proton pump
102578055	30.7405	0	LOC102578055	ethylene-induced esterase
102578057	-3.41755	3.44801e-34	LOC102578057	uncharacterized LOC102578057
102578064	35.2021	0	NCED	putative 9-cis-epoxycarotenoid dioxygenase 3
102578066	2.50154	5.37473e-54	LOC102578066	V-type proton ATPase catalytic subunit A
102578071	-3.40827	5.36783e-19	LOC102578071	secretory phospholipase A2 alpha
102606599	-5.42472	4.08235e-11	LOC102606599	deSI-like protein At4g17486
102606603	-2.78009	1.65998e-36	LOC102606603	fructose-bisphosphate aldolase 1, chloroplastic
102606605	-6.0927	2.68847e-20	LOC102606605	uncharacterized LOC102606605
102606606	-2.05327	0.000692774	LOC102606606	cyclin-D5-1
102606608	8.11258	2.60769e-10	LOC102606608	MLO-like protein 12
102606610	-3.40177	1.4778e-52	LOC102606610	uncharacterized LOC102606610
102606611	-3.17705	7.19135e-09	LOC102606611	glutathione transferase GST 23-like
102606612	-11.7163	9.48479e-86	LOC102606612	ankyrin repeat-containing protein ITN1-like
102606613	-4.33867	8.51394e-05	LOC102606613	hypothetical protein
102606616	-2.38405	1.69845e-32	LOC102606616	protein CURVATURE THYLAKOID 1A, chloroplastic
102606619	-3.43543	2.17766e-28	LOC102606619	membrane protein of ER body-like protein
102606621	-4.67168	5.60526e-29	LOC102606621	protein trichome birefringence-like 6
102606629	-7.20354	6.19325e-06	LOC102606629	epoxide hydrolase A-like
102606631	3.96079	5.87874e-100	LOC102606631	4-coumarate--CoA ligase-like 5
102606636	-2.72604	6.12663e-09	LOC102606636	uncharacterized LOC102606636
102606637	-2.08489	0.00737804	LOC102606637	probable disease resistance protein At5g63020
102606641	-5.01139	3.92214e-24	LOC102606641	(-)-germacrene D synthase-like
102606644	-5.99529	9.75906e-08	LOC102606644	transcription factor MYBS3-like
102606647	-7.99193	5.70923e-135	LOC102606647	mitochondrial outer membrane protein porin of 36 kDa-like
102606648	-2.97312	5.89716e-47	LOC102606648	nucleobase-ascorbate transporter 6
102606649	-8.83526	2.84843e-47	LOC102606649	expansin-A1
102606653	-3.33293	3.3585e-12	LOC102606653	.
102606658	2.19986	0.0175773	LOC102606658	uncharacterized LOC102606658
102606661	-3.60999	3.22438e-18	LOC102606661	tubulin alpha-2 chain
102606662	10.4044	3.41356e-157	LOC102606662	GEM-like protein 5
102606671	-2.26405	6.71277e-22	LOC102606671	photosynthetic NDH subunit of lumenal location 4, chloroplastic
102606677	-2.0129	9.54528e-07	LOC102606677	NAC domain-containing protein 7-like
102606690	-3.6029	4.16069e-21	LOC102606690	kinesin-like protein KIN-8B
102606703	-4.42077	1.09268e-66	LOC102606703	acyl-CoA-binding domain-containing protein 6
102606711	4.73838	8.2582e-100	LOC102606711	UDP-glycosyltransferase 76B1-like
102606725	-3.52918	1.09311e-101	LOC102606725	photosystem II 5 kDa protein, chloroplastic
102606733	-2.02401	5.1032e-05	LOC102606733	disease resistance protein RPS4-like
102606738	-2.20192	5.39483e-28	LOC102606738	DNA damage-repair/toleration protein DRT102
102606741	-3.13938	2.4094e-28	LOC102606741	phospholipase D zeta 1
102606750	-2.70666	4.34874e-13	LOC102606750	probable disease resistance protein At4g27220
102606766	2.34068	6.96435e-17	LOC102606766	transcription factor GLABRA 3-like
102606776	3.37363	1.90631e-27	LOC102606776	.
102606777	-2.02259	8.7548e-17	LOC102606777	haloacid dehalogenase-like hydrolase domain-containing protein At2g33255
102606780	-3.50471	4.87963e-07	LOC102606780	omega-hydroxypalmitate O-feruloyl transferase
102606781	3.9295	2.42078e-115	LOC102606781	neutral ceramidase 2
102606786	3.84426	3.54891e-06	LOC102606786	UMP-CMP kinase 3-like
102606793	-2.98448	7.61393e-06	LOC102606793	WD repeat and HMG-box DNA-binding protein 1
102606796	-5.85186	2.05177e-123	LOC102606796	WD repeat-containing protein 44-like
102606813	-2.16351	3.04592e-10	LOC102606813	uncharacterized LOC102606813
102606814	-2.13151	8.43665e-17	LOC102606814	50S ribosomal protein L22, chloroplastic-like
102606815	-2.61932	0.000496682	LOC102606815	basic 7S globulin-like
102606818	-5.47393	0.000124704	LOC102606818	protein BZR1 homolog 2-like
102606825	7.23709	1.56822e-260	LOC102606825	zinc finger protein CONSTANS-LIKE 9
102606832	-2.16383	4.47081e-39	LOC102606832	calcium-transporting ATPase 9, plasma membrane-type
102606834	-4.0909	1.98052e-56	LOC102606834	uncharacterized LOC102606834
102606836	-3.158	2.75609e-08	LOC102606836	disease resistance-like protein DSC1
102606837	2.0235	6.27472e-29	LOC102606837	peptide-N(4)-(N-acetyl-beta-glucosaminyl)asparagine amidase
102606844	3.93394	1.14844e-99	LOC102606844	uncharacterized LOC102606844
102606846	2.63013	1.44019e-25	LOC102606846	uncharacterized LOC102606846
102606851	-5.39557	3.5613e-54	LOC102606851	uncharacterized LOC102606851
102606862	4.82181	3.82137e-34	LOC102606862	protein ACCELERATED CELL DEATH 6-like
102606867	-3.90648	8.23143e-14	LOC102606867	MAR-binding filament-like protein 1-1
102606869	4.31549	2.49319e-112	LOC102606869	C2 domain-containing protein At1g53590
102606882	-2.16481	1.0887e-29	LOC102606882	light-harvesting complex-like protein OHP1, chloroplastic
102606885	-5.1115	1.99944e-84	LOC102606885	putative serine/threonine-protein kinase
102606887	-2.55659	1.46311e-23	LOC102606887	uncharacterized LOC102606887
102606891	-2.60784	4.52082e-36	LOC102606891	WEB family protein At3g02930, chloroplastic-like
102606899	3.481	3.94901e-45	LOC102606899	protein EARLY RESPONSIVE TO DEHYDRATION 15-like
102606900	-2.08703	0.00307565	LOC102606900	L-ascorbate oxidase homolog
102606909	-11.1162	4.49868e-52	LOC102606909	BTB/POZ and TAZ domain-containing protein 4
102606914	-2.1858	0.0188034	LOC102606914	probable glutathione S-transferase
102606920	-7.38698	2.36891e-17	LOC102606920	zingipain-2
102606924	-3.34343	0.000420302	LOC102606924	glutathione S-transferase zeta class-like
102606930	3.66929	1.07371e-08	LOC102606930	hypothetical protein
102606935	2.87637	1.8345e-40	LOC102606935	cytokinin riboside 5'-monophosphate phosphoribohydrolase LOG5
102606940	-3.63807	1.69934e-33	LOC102606940	probable disease resistance protein At4g27220
102606948	-9.95237	5.94665e-46	LOC102606948	(-)-germacrene D synthase-like
102606953	-5.26483	3.75662e-31	LOC102606953	hypersensitive-induced response protein 1
102606955	-4.00834	3.73636e-39	LOC102606955	proline transporter 1-like
102606957	8.5729	7.98905e-34	LOC102606957	thioredoxin-like 1-2, chloroplastic
102606961	-2.78631	4.75186e-20	LOC102606961	receptor-like serine/threonine-protein kinase ALE2
102606964	-7.40117	5.69475e-12	LOC102606964	probable aspartyl protease At4g16563
102606965	-2.3053	4.91898e-10	LOC102606965	proline dehydrogenase 2, mitochondrial
102606966	-2.54569	1.35145e-13	LOC102606966	hypothetical protein
102606970	-5.34504	3.5628e-46	LOC102606970	uncharacterized LOC102606970
102606976	6.9786	5.59541e-70	LOC102606976	TSL-kinase interacting protein 1
102606984	-14.4557	9.58783e-42	LOC102606984	.
102606992	-2.407	1.17522e-05	LOC102606992	UDP-glycosyltransferase 72E1-like
102606996	-3.69696	3.34841e-151	LOC102606996	alpha-glucan phosphorylase 2, cytosolic
102607001	6.50616	7.51981e-15	LOC102607001	protein GAMETE EXPRESSED 2
102607016	-3.31638	2.31019e-11	LOC102607016	putative pentatricopeptide repeat-containing protein At5g59200, chloroplastic
102607022	10.0523	1.13683e-265	LOC102607022	probable carboxylesterase 11
102607023	3.15076	2.06842e-112	LOC102607023	ras-related protein RABB1b
102607029	-20.0785	3.28092e-74	LOC102607029	(R)-limonene synthase 1, chloroplastic
102607035	-2.03096	1.20097e-21	LOC102607035	uncharacterized LOC102607035
102607036	2.02503	1.84905e-10	LOC102607036	uncharacterized LOC102607036
102607038	6.1826	3.24317e-92	LOC102607038	alkaline/neutral invertase A, mitochondrial
102607048	-3.73623	1.17668e-05	LOC102607048	.
102607051	-2.5115	6.20961e-35	LOC102607051	photosystem I chlorophyll a/b-binding protein 6, chloroplastic
102607055	11.1088	1.4744e-236	LOC102607055	UDP-glucose 4-epimerase GEPI48-like
102607059	-10.6915	1.60562e-37	LOC102607059	.
102607060	-7.86741	4.5969e-58	LOC102607060	probable 3-beta-hydroxysteroid-Delta(8),Delta(7)-isomerase
102607062	-2.08842	6.65254e-06	LOC102607062	importin subunit alpha-4-like
102607069	3.26935	8.52347e-26	LOC102607069	protein HEADING DATE 3A-like
102607083	2.44909	2.78599e-52	LOC102607083	tobamovirus multiplication protein 2A
102607087	4.7154	4.56665e-06	LOC102607087	zinc finger protein ZAT11-like
102607088	-5.71279	7.20867e-11	LOC102607088	GDSL esterase/lipase CPRD49
102607089	2.40129	0.00140273	LOC102607089	salutaridinol 7-O-acetyltransferase-like
102607091	2.96456	5.2801e-75	LOC102607091	synaptotagmin-1
102607095	-3.32283	1.12448e-27	LOC102607095	uncharacterized LOC102607095
102607103	4.20852	6.82631e-19	LOC102607103	hypothetical protein
102607118	-3.93579	2.79199e-43	LOC102607118	hypothetical protein
102607123	-2.83018	1.33209e-21	LOC102607123	uncharacterized LOC102607123
102607126	-12.3865	3.54904e-85	LOC102607126	uncharacterized LOC102607126
102607130	2.66587	5.5819e-80	LOC102607130	beta-1,3-galactosyltransferase 7
102607144	-2.23638	0.0148729	LOC102607144	abscisic acid receptor PYL2
102607145	4.65218	1.10582e-190	LOC102607145	ultraviolet-B receptor UVR8
102607161	2.39495	7.12729e-54	LOC102607161	serine/threonine-protein kinase STN8, chloroplastic
102607163	-4.22675	5.64998e-08	LOC102607163	serine/threonine-protein kinase-like protein CCR1
102607165	-2.78966	5.16872e-52	LOC102607165	probable serine/threonine-protein kinase PBL7
102607169	-3.25713	7.44184e-71	LOC102607169	protein CHLORORESPIRATORY REDUCTION 7, chloroplastic
102607170	2.38083	1.44706e-58	LOC102607170	protein PNS1
102607172	-2.20054	0.000652059	LOC102607172	uncharacterized LOC102607172
102607176	7.06211	1.18343e-23	LOC102607176	uncharacterized LOC102607176
102607180	-2.95061	1.83165e-07	LOC102607180	heavy metal-associated isoprenylated plant protein 23
102607181	-4.94446	1.20917e-43	LOC102607181	uncharacterized LOC102607181
102607187	-6.39935	6.70541e-22	LOC102607187	auxin-induced protein AUX22-like
102607188	-6.17067	0.000397255	LOC102607188	.
102607189	-3.45292	1.09309e-11	LOC102607189	probable receptor-like serine/threonine-protein kinase At4g34500
102607190	-2.0377	4.10395e-05	LOC102607190	uncharacterized LOC102607190
102607191	3.78299	1.16171e-54	LOC102607191	sigma factor binding protein 1, chloroplastic
102607202	-3.30785	2.40162e-48	LOC102607202	probable glutathione S-transferase
102607210	2.19972	2.13297e-32	LOC102607210	trithorax group protein osa
102607213	-3.34391	2.0632e-20	LOC102607213	probable leucine-rich repeat receptor-like protein kinase At5g49770
102607219	-2.69441	6.72401e-24	LOC102607219	uncharacterized LOC102607219
102607232	4.32334	6.09325e-49	LOC102607232	uncharacterized LOC102607232
102607235	2.13695	7.90955e-59	LOC102607235	ATP-dependent 6-phosphofructokinase 3-like
102607236	-5.56016	4.7924e-91	LOC102607236	probable inactive receptor kinase At2g26730
102607237	-3.06943	0.000408264	LOC102607237	probable LRR receptor-like serine/threonine-protein kinase At3g47570
102607239	-3.03097	3.52736e-38	LOC102607239	uncharacterized LOC102607239
102607241	2.16478	9.65077e-05	LOC102607241	probable galactinol--sucrose galactosyltransferase 2
102607242	10.1019	3.29144e-37	LOC102607242	putative calcium-binding protein CML19
102607243	2.69532	1.45779e-60	LOC102607243	putative glycerol-3-phosphate transporter 4
102607248	2.14575	0.0001759	LOC102607248	CDT1-like protein b
102607257	-2.0525	0.000309742	LOC102607257	hypothetical protein
102607260	2.09005	8.39641e-29	LOC102607260	hypothetical protein
102607268	-2.81139	7.09329e-21	LOC102607268	hypothetical protein
102607271	2.56732	0.0199229	LOC102607271	crooked neck-like protein 1
102607273	2.99911	9.51444e-36	LOC102607273	monosaccharide-sensing protein 2
102607281	-3.34017	2.25779e-07	LOC102607281	protein BIG GRAIN 1-like B
102607289	-4.74733	2.42799e-22	LOC102607289	transcription factor MYB108-like
102607292	2.29916	3.57579e-37	LOC102607292	tubby-like F-box protein 5
102607295	-3.13496	1.30352e-47	LOC102607295	hypothetical protein
102607297	2.04393	1.79935e-07	LOC102607297	PLASMODESMATA CALLOSE-BINDING PROTEIN 3-like
102607302	2.06815	0.0291396	LOC102607302	CASP-like protein 1B2
102607304	2.77238	2.31108e-54	LOC102607304	diacylglycerol O-acyltransferase 2D
102607307	3.50342	1.35705e-45	LOC102607307	probable serine/threonine-protein kinase PBL7
102607315	-3.426	2.01785e-05	LOC102607315	zinc finger protein ZAT9-like
102607316	-2.68806	5.47363e-17	LOC102607316	equilibrative nucleotide transporter 3-like
102607321	-4.43304	0.000730236	LOC102607321	.
102607322	-4.90774	4.92368e-15	LOC102607322	G-type lectin S-receptor-like serine/threonine-protein kinase SD2-5
102607332	-3.84082	9.56923e-69	LOC102607332	psbP domain-containing protein 1, chloroplastic
102607335	-2.11063	1.24584e-06	LOC102607335	wall-associated receptor kinase 2-like
102607337	-4.70653	1.48174e-18	LOC102607337	uncharacterized LOC102607337
102607340	4.62381	5.0874e-109	LOC102607340	uncharacterized LOC102607340
102607341	2.77274	4.58588e-40	LOC102607341	galactoside 2-alpha-L-fucosyltransferase-like
102607344	-2.07615	0.00846741	LOC102607344	uncharacterized LOC102607344
102607349	2.03989	2.56545e-28	LOC102607349	potassium transporter 3
102607353	-6.19032	4.24408e-14	LOC102607353	protein ACCELERATED CELL DEATH 6-like
102607362	2.41846	2.87001e-43	LOC102607362	probable E3 ubiquitin-protein ligase ZFP1
102607364	-3.78656	1.41284e-34	LOC102607364	short-chain dehydrogenase TIC 32, chloroplastic-like
102607368	-3.0166	4.95148e-22	LOC102607368	stomatal closure-related actin-binding protein 3-like
102607371	-4.57248	0.000171094	LOC102607371	rust resistance kinase Lr10
102607377	-24.4702	9.36483e-218	LOC102607377	serine carboxypeptidase-like 27
102607380	-2.28533	4.48098e-18	LOC102607380	vinorine synthase-like
102607383	7.14976	1.64481e-24	LOC102607383	uncharacterized LOC102607383
102607386	-4.162	3.65903e-68	LOC102607386	formin-like protein 6
102607388	-3.58882	2.06345e-17	LOC102607388	receptor-like protein 15
102607392	12.2768	7.52672e-23	LOC102607392	transcription factor MYB102
102607393	-6.88044	2.18618e-214	LOC102607393	beta-glucosidase 46-like
102607397	-4.58419	5.60521e-10	LOC102607397	receptor kinase-like protein Xa21
102607398	-2.46593	1.13718e-28	LOC102607398	transcription factor bHLH130-like
102607408	-7.31429	4.47462e-08	LOC102607408	zingipain-2-like
102607409	-3.31237	9.41241e-31	LOC102607409	WAT1-related protein At3g28050-like
102607417	2.91449	3.79812e-106	LOC102607417	probable protein phosphatase 2C 34
102607420	-2.96559	1.44141e-28	LOC102607420	serine/threonine-protein kinase-like protein At1g28390
102607427	7.23159	7.01453e-30	LOC102607427	protein DETOXIFICATION 54
102607430	4.23126	1.0651e-82	LOC102607430	purple acid phosphatase 2-like
102607435	-2.72198	8.03979e-07	LOC102607435	uncharacterized LOC102607435
102607436	-2.5067	3.48927e-17	LOC102607436	uncharacterized LOC102607436
102607440	5.80791	1.54644e-85	LOC102607440	chitin-inducible gibberellin-responsive protein 1-like
102607441	-10.2166	1.83914e-75	LOC102607441	homeobox protein ATH1
102607451	-4.77645	4.2203e-45	LOC102607451	uncharacterized LOC102607451
102607461	-29.2858	7.10203e-17	LOC102607461	transcription factor PRE5
102607473	-5.19203	2.25363e-67	LOC102607473	putative disease resistance protein RGA3
102607474	-3.26642	2.82961e-27	LOC102607474	homeobox-leucine zipper protein ATHB-4
102607475	2.50346	7.52734e-14	LOC102607475	arogenate dehydrogenase 1, chloroplastic
102607477	-3.26437	2.07465e-07	LOC102607477	uncharacterized LOC102607477
102607478	2.65948	1.14973e-10	LOC102607478	pentatricopeptide repeat-containing protein At2g17210
102607492	-2.1662	6.01365e-08	LOC102607492	O-fucosyltransferase 8
102607497	-5.59119	7.14661e-15	LOC102607497	uncharacterized LOC102607497
102607505	4.49107	5.1209e-187	LOC102607505	common plant regulatory factor 1
102607514	-11.5749	1.37177e-173	LOC102607514	two-component response regulator ORR10
102607515	-15.0644	5.34328e-61	LOC102607515	UDP-glycosyltransferase 76B1-like
102607518	-3.86532	1.5687e-51	LOC102607518	RAP domain-containing protein, chloroplastic
102607519	-2.38745	8.89101e-10	LOC102607519	probable rhamnogalacturonate lyase B
102607528	-2.27756	1.7036e-31	LOC102607528	macrophage migration inhibitory factor homolog
102607531	-2.22739	0.000332939	LOC102607531	uncharacterized LOC102607531
102607532	2.63877	7.79926e-46	LOC102607532	BTB/POZ domain-containing protein At1g55760
102607543	2.32292	0.0174992	LOC102607543	probable LRR receptor-like serine/threonine-protein kinase At1g74360
102607547	-3.02963	2.21761e-40	LOC102607547	auxin-induced protein 22D-like
102607565	-2.7392	1.23308e-12	LOC102607565	type I inositol polyphosphate 5-phosphatase 2
102607566	-2.02441	2.50082e-43	LOC102607566	adenosine kinase 2
102607567	-2.06604	1.01087e-05	LOC102607567	putative ABC transporter C family member 15
102607568	-13.3825	1.84173e-34	LOC102607568	receptor-like protein kinase THESEUS 1
102607570	6.32624	4.2471e-185	LOC102607570	early nodulin-like protein 2
102607583	2.01181	0.000390398	LOC102607583	uncharacterized LOC102607583
102607589	3.58317	0.0135477	LOC102607589	hypothetical protein
102607593	-3.31575	5.4998e-07	LOC102607593	uncharacterized LOC102607593
102607595	-2.55858	7.89609e-24	LOC102607595	tetraspanin-19
102607597	-3.26813	6.84096e-45	LOC102607597	homeobox-leucine zipper protein ATHB-14
102607598	2.03517	1.00747e-24	LOC102607598	probable lysine-specific demethylase JMJ14
102607600	4.16392	3.34177e-117	LOC102607600	3-ketoacyl-CoA thiolase 2, peroxisomal
102607616	-3.13417	3.05445e-05	LOC102607616	DNA (cytosine-5)-methyltransferase 1B-like
102607619	-2.06028	7.46783e-12	LOC102607619	probable disease resistance RPP8-like protein 2
102607620	-2.2378	0.0311715	LOC102607620	uncharacterized protein At1g08160-like
102607626	-2.1214	1.63628e-08	LOC102607626	root phototropism protein 3-like
102607633	3.36016	1.21678e-91	LOC102607633	probable choline kinase 3
102607641	2.47029	2.50702e-36	LOC102607641	EIN3-binding F-box protein 1
102607650	3.52322	4.62518e-99	LOC102607650	E3 ubiquitin-protein ligase RNF4
102607652	2.49932	4.46105e-49	LOC102607652	protein CHROMATIN REMODELING 8
102607653	5.3619	7.36743e-08	LOC102607653	glutaredoxin-C11
102607655	-30.9856	4.32829e-43	LOC102607655	probable folate-biopterin transporter 8, chloroplastic
102607663	-2.09628	8.61517e-12	LOC102607663	UDP-galactose/UDP-glucose transporter 7
102607670	5.74415	3.77232e-21	LOC102607670	zinc finger protein ZAT9-like
102607672	3.0925	4.29983e-69	LOC102607672	mitogen-activated protein kinase kinase kinase 3
102607674	-14.3577	2.62922e-102	LOC102607674	myb-related protein 308
102607677	-11.0509	9.44179e-22	LOC102607677	glucan endo-1,3-beta-glucosidase 13
102607683	10.6295	0	LOC102607683	protein MOTHER of FT and TFL1
102607688	-14.5575	3.28559e-36	LOC102607688	receptor protein kinase-like protein ZAR1
102607695	2.01709	1.55545e-23	LOC102607695	probable serine/threonine-protein kinase WNK10
102607699	-3.70825	1.98493e-33	LOC102607699	scarecrow-like protein 3
102607705	2.37164	8.36068e-61	LOC102607705	putative aminoacrylate hydrolase RutD
102607709	-5.69715	2.20628e-92	LOC102607709	uncharacterized LOC102607709
102607711	-7.5832	1.17174e-35	LOC102607711	nuclear transcription factor Y subunit B-3-like
102607715	2.33532	0.000756275	LOC102607715	.
102607718	7.46126	7.2976e-208	LOC102607718	tetraspanin-8
102607720	-2.6129	1.39946e-08	LOC102607720	uncharacterized LOC102607720
102607723	2.64818	5.27988e-12	LOC102607723	glucan endo-1,3-beta-glucosidase 5-like
102607739	4.00335	1.89153e-145	LOC102607739	persulfide dioxygenase ETHE1 homolog, mitochondrial
102607740	-2.96297	0.000521238	LOC102607740	reticuline oxidase-like
102607742	5.92501	2.9619e-215	LOC102607742	thioredoxin-like 1-1, chloroplastic
102607754	3.99535	2.03231e-173	LOC102607754	lipase
102607781	-2.951	1.94743e-56	LOC102607781	ethylene-overproduction protein 1
102607784	-3.34145	3.28279e-19	LOC102607784	nucleobase-ascorbate transporter 2
102607785	-2.10605	6.97844e-07	LOC102607785	pentatricopeptide repeat-containing protein At5g18950
102607797	-9.96471	8.90314e-148	LOC102607797	uncharacterized GPI-anchored protein At4g28100
102607803	-12.4217	5.03845e-53	LOC102607803	isoflavone 7-O-methyltransferase
102607808	-16.871	2.11115e-137	LOC102607808	UDP-glycosyltransferase 76B1-like
102607813	-2.03136	5.23053e-12	LOC102607813	6,7-dimethyl-8-ribityllumazine synthase, chloroplastic
102607815	-2.26002	1.66171e-29	LOC102607815	2-dehydro-3-deoxyphosphooctonate aldolase
102607817	-4.54178	1.97239e-07	LOC102607817	uncharacterized LOC102607817
102607820	3.36374	0.0116271	LOC102607820	uncharacterized LOC102607820
102607833	-8.70101	1.71189e-62	LOC102607833	uncharacterized LOC102607833
102607836	-3.40728	7.60277e-20	LOC102607836	.
102607838	2.01474	3.45592e-31	LOC102607838	conserved oligomeric Golgi complex subunit 2
102607839	2.83553	3.5669e-71	LOC102607839	hypothetical protein
102607840	-4.86018	9.05439e-05	LOC102607840	dCTP pyrophosphatase 1
102607842	2.3971	6.04162e-28	LOC102607842	endochitinase EP3-like
102607844	10.0747	1.01847e-252	LOC102607844	protein SRC1-like
102607849	-6.39418	7.94939e-92	LOC102607849	solute carrier family 35 member F1-like
102607855	2.51657	3.87756e-60	LOC102607855	hydroxyproline O-galactosyltransferase HPGT3
102607857	2.90428	4.58146e-75	LOC102607857	F-box protein At1g67340
102607858	-2.9093	0.0278862	LOC102607858	F-box protein CPR1
102607860	-3.37859	9.17306e-47	LOC102607860	phenylalanine ammonia-lyase
102607862	4.93438	7.52476e-54	LOC102607862	uncharacterized LOC102607862
102607866	4.53726	1.64971e-37	LOC102607866	uncharacterized LOC102607866
102607867	3.82021	1.40098e-56	LOC102607867	wall-associated receptor kinase-like 20
102607870	17.6179	1.92995e-45	LOC102607870	UDP-glycosyltransferase 73C3-like
102607871	4.15145	6.37507e-43	LOC102607871	transcription factor MYB73-like
102607873	2.59808	2.20187e-25	LOC102607873	.
102607874	-3.00775	2.24631e-47	LOC102607874	kinesin-like protein KIN-7F
102607875	-3.43849	1.27065e-35	LOC102607875	protein Brevis radix-like 2
102607883	-2.9006	4.17516e-14	LOC102607883	pentatricopeptide repeat-containing protein At5g66520
102607888	-2.98232	2.26187e-37	LOC102607888	uncharacterized GPI-anchored protein At1g61900-like
102607894	-2.8265	7.96062e-15	LOC102607894	CASP-like protein 5B3
102607899	-5.32551	1.28495e-14	LOC102607899	double-stranded RNA-binding protein 3
102607900	-2.6597	1.08467e-13	LOC102607900	uncharacterized LOC102607900
102607902	2.27686	1.58871e-68	LOC102607902	remorin
102607905	-2.14854	2.00036e-48	LOC102607905	CRAL-TRIO domain-containing protein YKL091C
102607907	-22.0193	2.29854e-35	LOC102607907	GDSL esterase/lipase At2g04570-like
102607909	-16.9155	6.36987e-08	LOC102607909	vignain-like
102607921	2.37298	4.16849e-05	LOC102607921	magnesium transporter MRS2-3-like
102607931	-14.3731	4.73002e-147	LOC102607931	protein WALLS ARE THIN 1
102607932	-2.91959	2.77464e-71	LOC102607932	psbP domain-containing protein 3, chloroplastic
102607958	2.21606	5.84001e-11	LOC102607958	caldesmon-like
102607966	2.03037	3.04211e-26	LOC102607966	uncharacterized ATP-dependent helicase C29A10.10c
102607967	-2.13517	1.34861e-15	LOC102607967	hypothetical protein
102607971	2.06488	2.0553e-34	LOC102607971	protein RETICULATA-RELATED 5, chloroplastic-like
102607981	-2.59197	2.84984e-50	LOC102607981	BTB/POZ domain-containing protein NPY3
102607991	-3.26536	3.11446e-24	LOC102607991	receptor kinase-like protein Xa21
102607994	-2.0736	1.23142e-20	LOC102607994	probable beta-1,3-galactosyltransferase 2
102607996	2.58765	7.11012e-45	LOC102607996	digalactosyldiacylglycerol synthase 2, chloroplastic
102607999	-2.25373	6.92603e-32	LOC102607999	WAT1-related protein At5g40240-like
102608002	3.02556	1.99619e-42	LOC102608002	cinnamoyl-CoA reductase 1-like
102608004	-5.68207	4.14322e-07	LOC102608004	bifunctional pinoresinol-lariciresinol reductase 2
102608006	-4.26784	1.15239e-22	LOC102608006	urea-proton symporter DUR3
102608008	-2.03929	7.30429e-09	LOC102608008	probable rhamnogalacturonate lyase B
102608012	-2.13449	0.000288555	LOC102608012	putative disease resistance RPP13-like protein 1
102608017	-12.042	7.44764e-49	LOC102608017	hypothetical protein
102608020	19.1334	1.79712e-15	LOC102608020	tetraspanin-7-like
102608023	-3.71449	9.63751e-33	LOC102608023	receptor-like protein 14
102608029	4.61303	3.25919e-62	LOC102608029	uncharacterized LOC102608029
102608041	-2.16935	7.69184e-33	LOC102608041	ABC transporter B family member 25
102608042	-3.10235	4.49183e-05	LOC102608042	kinesin-like protein NACK1
102608049	12.4926	0	LOC102608049	protein MARD1-like
102608051	2.04205	3.18906e-11	LOC102608051	uncharacterized LOC102608051
102608053	-3.73366	1.81141e-23	LOC102608053	serine/threonine-protein kinase Nek5
102608054	-4.77046	2.47041e-106	LOC102608054	tubulin beta-5 chain
102608057	22.6833	0	LOC102608057	NAC transcription factor 29
102608058	-6.09543	3.63544e-114	LOC102608058	probable LRR receptor-like serine/threonine-protein kinase At1g14390
102608061	2.66013	6.38184e-64	LOC102608061	inorganic phosphate transporter 2-1, chloroplastic
102608064	2.07046	4.00995e-30	LOC102608064	cytochrome b561 and DOMON domain-containing protein At3g25290
102608065	-4.56782	2.05233e-109	LOC102608065	putative phospholipid:diacylglycerol acyltransferase 2
102608069	4.50295	4.74618e-36	LOC102608069	lysine histidine transporter-like 8
102608072	-3.3742	2.17238e-26	LOC102608072	protein SAWADEE HOMEODOMAIN HOMOLOG 1
102608073	-5.87292	2.55352e-105	LOC102608073	leucine-rich repeat receptor-like serine/threonine-protein kinase BAM1
102608075	3.33146	1.68975e-100	LOC102608075	formin-like protein 13
102608076	3.60353	3.83879e-103	LOC102608076	probable serine protease EDA2
102608082	-2.6526	1.01167e-10	LOC102608082	basic 7S globulin-like
102608085	-5.32885	2.49601e-11	LOC102608085	eisosome protein SEG2
102608090	-6.14614	1.08272e-176	LOC102608090	zinc finger CCCH domain-containing protein 18
102608091	-3.89152	0.00033234	LOC102608091	growth-regulating factor 9
102608101	-3.21262	1.10663e-11	LOC102608101	wall-associated receptor kinase-like 1
102608103	-2.06714	7.93089e-12	LOC102608103	riboflavin biosynthesis protein PYRD, chloroplastic-like
102608109	-2.70817	3.56473e-08	LOC102608109	pentatricopeptide repeat-containing protein At1g79490, mitochondrial
102608110	2.19555	1.8529e-52	LOC102608110	F-box protein 7
102608126	-10.1028	8.51846e-07	LOC102608126	protein DETOXIFICATION 52
102608132	6.77754	2.88299e-219	LOC102608132	NAC domain-containing protein 100
102608133	-6.19972	7.49898e-66	LOC102608133	uncharacterized LOC102608133
102608137	2.04674	2.65971e-35	LOC102608137	FH protein interacting protein FIP2
102608145	-7.04517	2.49606e-12	LOC102608145	ABSCISIC ACID-INSENSITIVE 5-like protein 2
102608146	10.6652	7.6199e-270	LOC102608146	ninja-family protein AFP3-like
102608147	-2.59055	1.90309e-19	LOC102608147	30S ribosomal protein 2, chloroplastic
102608149	-13.1777	5.14382e-98	LOC102608149	uncharacterized LOC102608149
102608150	-2.86858	7.09792e-56	LOC102608150	chlorophyll a-b binding protein, chloroplastic
102608158	-3.12725	3.39117e-69	LOC102608158	probable mannose-1-phosphate guanylyltransferase 1
102608160	-4.23801	1.29649e-23	LOC102608160	NAC domain-containing protein 4-like
102608164	-2.49213	0.0404003	LOC102608164	hypothetical protein
102608169	2.98392	2.65314e-93	LOC102608169	arginine decarboxylase-like
102608182	2.14039	1.98043e-32	LOC102608182	hypothetical protein
102608183	-10.4723	4.54474e-47	LOC102608183	probable receptor-like protein kinase At5g38990
102608185	-7.20181	2.0047e-58	LOC102608185	subtilisin-like protease SBT2.2
102608187	-9.31597	1.2063e-214	LOC102608187	glycerophosphodiester phosphodiesterase GDPD1, chloroplastic-like
102608197	-2.94399	1.82641e-78	LOC102608197	uncharacterized LOC102608197
102608212	-2.14365	1.17812e-06	LOC102608212	DNA polymerase epsilon catalytic subunit A-like
102608221	2.31914	8.44351e-63	LOC102608221	uncharacterized LOC102608221
102608225	-2.97222	1.07181e-25	LOC102608225	.
102608228	-5.91945	1.57786e-06	LOC102608228	serine carboxypeptidase-like 45
102608229	-7.59056	3.11373e-135	LOC102608229	fasciclin-like arabinogalactan protein 1
102608232	-3.73057	1.54029e-66	LOC102608232	50S ribosomal protein L24, chloroplastic
102608237	11.4494	4.64965e-127	LOC102608237	homeobox-leucine zipper protein ATHB-12-like
102608259	15.1974	1.00003e-245	LOC102608259	protein EARLY-RESPONSIVE TO DEHYDRATION 7, chloroplastic-like
102608264	2.22727	1.30268e-23	LOC102608264	alpha-L-fucosidase 1
102608268	-4.6305	5.14149e-30	LOC102608268	inactive receptor-like serine/threonine-protein kinase At2g40270
102608272	-2.65526	1.65819e-05	LOC102608272	protein DMP4-like
102608274	2.01477	2.51122e-25	LOC102608274	lysine-specific demethylase JMJ25
102608283	-6.90242	8.47873e-16	LOC102608283	cell division cycle 20.2, cofactor of APC complex-like
102608284	2.80896	8.15113e-57	LOC102608284	cinnamoyl-CoA reductase 1
102608287	-2.86288	3.46321e-09	LOC102608287	isoflavone reductase homolog
102608295	6.33702	4.28923e-86	LOC102608295	uncharacterized LOC102608295
102608297	2.10188	0.000102687	LOC102608297	7-deoxyloganetic acid glucosyltransferase-like
102608300	-2.60633	0.000447526	LOC102608300	uncharacterized LOC102608300
102608304	-9.98168	9.58778e-157	LOC102608304	probable transcription factor KAN4
102608305	2.37253	3.30693e-18	LOC102608305	protein ELC-like
102608315	26.7742	0	LOC102608315	alpha-aminoadipic semialdehyde synthase
102608317	3.75308	9.94549e-21	LOC102608317	actin-104-like
102608320	-2.77308	4.56651e-05	LOC102608320	.
102608321	-2.00275	1.00742e-21	LOC102608321	glutathione hydrolase 3
102608324	2.41683	1.46964e-40	LOC102608324	uncharacterized LOC102608324
102608325	-4.90125	1.60129e-68	LOC102608325	uncharacterized LOC102608325
102608326	-6.03536	2.83414e-90	LOC102608326	uncharacterized LOC102608326
102608334	3.913	3.48927e-120	LOC102608334	ABC transporter I family member 19
102608336	-15.8345	2.0163e-14	LOC102608336	thaumatin-like protein
102608342	2.22638	1.10354e-37	LOC102608342	probable mediator of RNA polymerase II transcription subunit 26b
102608344	-4.86953	1.21843e-14	LOC102608344	probable serine/threonine-protein kinase DDB_G0291918
102608346	-2.71063	1.98205e-50	LOC102608346	photosynthetic NDH subunit of lumenal location 2, chloroplastic
102608353	-4.71925	1.23692e-14	LOC102608353	uncharacterized LOC102608353
102608357	2.07231	7.00154e-09	LOC102608357	sugar carrier protein C-like
102608358	-3.93742	3.74557e-07	LOC102608358	.
102608362	2.71681	1.15498e-25	LOC102608362	crossover junction endonuclease EME1B-like
102608369	-6.01181	1.13804e-62	LOC102608369	beta-galactosidase 1
102608371	2.75195	1.27012e-06	LOC102608371	B-box zinc finger protein 18-like
102608373	2.67493	3.55735e-31	LOC102608373	protein DETOXIFICATION 40-like
102608376	-10.0344	3.8449e-151	LOC102608376	beta-glucosidase 46-like
102608384	-4.58503	7.20707e-13	LOC102608384	UPF0481 protein At3g47200-like
102608385	-7.53214	1.30779e-36	LOC102608385	cationic amino acid transporter 5
102608390	2.55907	0.00225918	LOC102608390	uncharacterized LOC102608390
102608396	-19.4985	2.83563e-82	LOC102608396	uncharacterized LOC102608396
102608398	-3.02326	1.14776e-15	LOC102608398	probable disease resistance RPP8-like protein 2
102608404	3.31793	2.93645e-36	LOC102608404	alpha-crystallin domain-containing protein 22.3
102608405	-3.5558	8.36167e-10	LOC102608405	putative protease Do-like 14
102608409	-2.1512	1.29574e-27	LOC102608409	type IV inositol polyphosphate 5-phosphatase 3
102608410	3.0202	5.32257e-81	LOC102608410	DUF21 domain-containing protein At1g47330
102608414	-2.14145	3.28528e-07	LOC102608414	probable leucine-rich repeat receptor-like protein kinase At1g35710
102608431	-2.61126	0.00068485	LOC102608431	monothiol glutaredoxin-S1
102608434	-6.65821	8.72814e-09	LOC102608434	GDSL esterase/lipase At1g09390-like
102608435	-4.51297	4.56943e-15	LOC102608435	7-deoxyloganetic acid glucosyltransferase-like
102608437	-2.23981	2.50755e-08	LOC102608437	uncharacterized protein At5g39865
102608450	2.03581	4.34485e-53	LOC102608450	cytochrome P450 90A1-like
102608451	-13.4374	7.74224e-14	LOC102608451	uncharacterized LOC102608451
102608463	-5.21955	0.000290256	LOC102608463	probable N-acetyltransferase HLS1
102608471	-5.45706	2.08782e-10	LOC102608471	hypothetical protein
102608472	-3.35613	2.53021e-25	LOC102608472	probable ribose-5-phosphate isomerase 4, chloroplastic
102608473	4.85857	8.28713e-72	LOC102608473	NAC domain-containing protein 83-like
102608477	-4.08573	9.47621e-46	LOC102608477	putative leucine-rich repeat-containing protein DDB_G0290503
102608480	-2.27767	0.000156654	LOC102608480	uncharacterized LOC102608480
102608483	-12.6785	1.49279e-20	LOC102608483	hypothetical protein
102608484	-3.57706	1.51745e-29	LOC102608484	hypothetical protein
102608488	5.46579	1.26415e-238	LOC102608488	G-box-binding factor 4-like
102608519	3.26318	3.80982e-47	LOC102608519	fatty acid desaturase 4, chloroplastic
102608520	-7.19149	1.46184e-43	LOC102608520	uncharacterized LOC102608520
102608525	-2.91284	1.14462e-48	LOC102608525	uncharacterized LOC102608525
102608530	-2.64584	0.00377252	LOC102608530	cell division control protein 45 homolog
102608538	4.71176	1.46743e-138	LOC102608538	serine/threonine-protein kinase AtPK2/AtPK19-like
102608540	-2.37852	5.1502e-28	LOC102608540	protein PHYLLO, chloroplastic
102608558	3.0023	1.68695e-33	LOC102608558	GDSL esterase/lipase EXL3-like
102608572	4.73865	2.93291e-99	LOC102608572	digalactosyldiacylglycerol synthase 2, chloroplastic
102608575	-3.05474	4.51254e-16	LOC102608575	phospholipase A1-Igamma3, chloroplastic
102608576	-4.6227	6.25105e-17	LOC102608576	G-type lectin S-receptor-like serine/threonine-protein kinase SD2-5
102608585	7.27119	4.11193e-139	LOC102608585	small heat shock protein, chloroplastic
102608587	31.75	3.98113e-16	LOC102608587	.
102608591	-3.28313	1.37354e-09	LOC102608591	zinc transporter 1
102608592	8.98358	1.72664e-41	LOC102608592	IAA-amino acid hydrolase ILR1-like 6
102608597	-3.56162	1.451e-10	LOC102608597	cytochrome P450 82C4-like
102608599	2.56134	4.57136e-47	LOC102608599	WD repeat-containing protein DWA2
102608602	3.39753	3.18163e-07	LOC102608602	vacuolar protein sorting-associated protein 51 homolog
102608605	-3.34677	1.69124e-15	LOC102608605	probable disease resistance protein At4g27220
102608611	3.46709	6.8838e-14	LOC102608611	protein ACCELERATED CELL DEATH 6-like
102608614	-3.53233	1.42906e-51	LOC102608614	DELLA protein GAI
102608617	-3.62055	1.79803e-20	LOC102608617	protein SIEVE ELEMENT OCCLUSION B-like
102608623	2.78515	0.0109039	LOC102608623	endochitinase EP3
102608628	-2.92503	1.17736e-22	LOC102608628	rhodanese-like domain-containing protein 10
102608633	2.18405	1.78861e-22	LOC102608633	uridine nucleosidase 1
102608638	3.00297	1.58875e-79	LOC102608638	pyruvate dehydrogenase E1 component subunit beta-1, mitochondrial
102608641	27.0823	1.04754e-114	LOC102608641	U-box domain-containing protein 18
102608650	-9.40851	1.59096e-43	LOC102608650	pentatricopeptide repeat-containing protein At2g42920, chloroplastic
102608656	-6.52973	7.73711e-126	LOC102608656	hypothetical protein
102608657	-14.5481	5.0993e-64	LOC102608657	uncharacterized LOC102608657
102608658	-3.44441	9.00275e-36	LOC102608658	hypothetical protein
102608661	-2.0391	2.40522e-15	LOC102608661	G-type lectin S-receptor-like serine/threonine-protein kinase CES101
102608665	-2.10143	2.71958e-21	LOC102608665	calcium-dependent protein kinase SK5
102608666	-3.20216	3.63512e-20	LOC102608666	LRR receptor-like serine/threonine-protein kinase HSL2
102608671	-32.7829	1.1317e-15	LOC102608671	cytochrome P450 77A4
102608674	5.6151	7.30477e-291	LOC102608674	CBL-interacting serine/threonine-protein kinase 11
102608676	2.6411	1.56416e-40	LOC102608676	chromatin modification-related protein eaf6
102608687	-11.8195	5.8294e-93	LOC102608687	WAT1-related protein At3g28050-like
102608696	-5.61615	1.97907e-44	LOC102608696	probable histone H2A.5
102608697	-3.03753	6.04607e-48	LOC102608697	hypothetical protein
102608699	-2.03476	1.17761e-16	LOC102608699	uncharacterized LOC102608699
102608711	-13.2658	0	LOC102608711	hypothetical protein
102608713	2.23245	9.79081e-22	LOC102608713	mediator of RNA polymerase II transcription subunit 10b
102608716	-14.7266	1.8285e-25	LOC102608716	probable pectinesterase 68
102608724	-2.47786	7.22504e-14	LOC102608724	uncharacterized LOC102608724
102608727	3.53995	8.67472e-88	LOC102608727	uncharacterized LOC102608727
102608729	-7.40041	1.0051e-130	LOC102608729	aquaporin PIP2-2-like
102608730	-2.32147	9.43175e-31	LOC102608730	probable U3 small nucleolar RNA-associated protein 11
102608732	-4.3795	1.36541e-11	LOC102608732	homeobox-leucine zipper protein HAT7
102608737	2.09231	2.66135e-20	LOC102608737	hypothetical protein
102608746	-3.20498	2.55867e-18	LOC102608746	probable disease resistance protein At5g63020
102608751	2.09884	6.82127e-30	LOC102608751	cilia- and flagella-associated protein 20
102608752	-2.20919	1.11767e-08	LOC102608752	probable WRKY transcription factor 74
102608764	35.8681	1.14663e-09	LOC102608764	basic 7S globulin-like
102608765	-4.58183	4.35332e-78	LOC102608765	receptor protein kinase-like protein ZAR1
102608767	-38.8027	1.19297e-72	LOC102608767	gibberellin 20 oxidase 1
102608770	2.08353	1.9808e-40	LOC102608770	glucose-6-phosphate 1-dehydrogenase, cytoplasmic isoform
102608772	5.53343	4.45483e-143	LOC102608772	E3 ubiquitin-protein ligase RGLG2
102608786	-14.0727	8.15058e-34	LOC102608786	WAT1-related protein At5g64700-like
102608790	-2.03908	4.1266e-25	LOC102608790	2-oxoisovalerate dehydrogenase subunit alpha 1, mitochondrial
102608792	3.65203	1.25079e-95	LOC102608792	ABSCISIC ACID-INSENSITIVE 5-like protein 5
102608797	-10.4302	2.28549e-18	LOC102608797	uncharacterized LOC102608797
102608805	-3.87791	2.56241e-13	LOC102608805	classical arabinogalactan protein 4-like
102608808	-2.58049	7.13172e-05	LOC102608808	putative anthocyanidin reductase
102608812	9.87581	5.86321e-251	LOC102608812	dehydration-responsive element-binding protein 3
102608813	4.31627	2.69401e-78	LOC102608813	cytochrome P450 CYP72A219-like
102608821	-2.11769	9.85914e-09	LOC102608821	pentatricopeptide repeat-containing protein At1g73400, mitochondrial-like
102608823	-3.03201	1.87223e-22	LOC102608823	F-box/LRR-repeat protein At4g14103
102608831	-2.77873	7.74543e-19	LOC102608831	protein STRICTOSIDINE SYNTHASE-LIKE 4-like
102608853	-7.32054	7.74491e-98	LOC102608853	hypothetical protein
102608855	-3.05736	7.14018e-12	LOC102608855	kinesin-like protein KIN-12C
102608860	-2.08662	2.66364e-17	LOC102608860	hypothetical protein
102608868	2.15583	0.000107088	LOC102608868	coumaroyl-CoA:anthocyanidin 3-O-glucoside-6''-O-coumaroyltransferase 2-like
102608877	-4.70811	2.32813e-19	LOC102608877	hypothetical protein
102608880	2.08879	1.00857e-21	LOC102608880	probable proteasome inhibitor
102608882	40.8127	1.23002e-94	LOC102608882	galactinol synthase 2-like
102608886	-2.34768	0.000123502	LOC102608886	extensin
102608887	-2.58579	1.54238e-57	LOC102608887	delta-aminolevulinic acid dehydratase, chloroplastic
102608890	4.37609	2.58159e-145	LOC102608890	putative 1-phosphatidylinositol-3-phosphate 5-kinase FAB1D
102608891	2.07207	0.00528528	LOC102608891	G-type lectin S-receptor-like serine/threonine-protein kinase LECRK3
102608893	52.1213	0	LOC102608893	uncharacterized LOC102608893
102608894	3.75755	5.68587e-12	LOC102608894	protein ECERIFERUM 3
102608895	2.74152	3.58453e-59	LOC102608895	protein PHOX1
102608904	2.75688	4.07694e-18	LOC102608904	spastin
102608908	-2.8186	0.0281473	LOC102608908	protein STICHEL-like 2
102608915	2.0866	4.95123e-24	LOC102608915	uncharacterized LOC102608915
102608921	4.44508	3.58992e-47	LOC102608921	probable WRKY transcription factor 33
102608931	-3.81131	2.35846e-126	LOC102608931	probable LRR receptor-like serine/threonine-protein kinase At1g67720
102608955	-4.83458	2.84924e-121	LOC102608955	CBS domain-containing protein CBSX5
102608957	-2.56658	1.09464e-84	LOC102608957	stem-specific protein TSJT1
102608959	2.12172	3.79938e-11	LOC102608959	3-ketoacyl-CoA synthase 11-like
102608961	2.14308	3.55775e-17	LOC102608961	actin-depolymerizing factor
102608964	-2.99961	5.04802e-16	LOC102608964	uncharacterized LOC102608964
102608966	2.61323	0.0166367	LOC102608966	uncharacterized LOC102608966
102608970	-2.23351	0.0089079	LOC102608970	pentatricopeptide repeat-containing protein At2g13600-like
102608975	-2.23508	2.63156e-26	LOC102608975	B2 protein
102608986	-6.90651	6.50812e-75	LOC102608986	receptor-like protein kinase FERONIA
102608995	2.49411	6.65739e-12	LOC102608995	receptor-like protein EIX1
102608997	-2.7898	5.69777e-09	LOC102608997	auxin-responsive protein IAA33
102609003	-2.62294	8.08163e-05	LOC102609003	equilibrative nucleotide transporter 8
102609010	2.81078	1.11556e-27	LOC102609010	V-type proton ATPase subunit F
102609014	-22.1735	2.05224e-22	LOC102609014	xanthohumol 4-O-methyltransferase-like
102609015	3.55782	1.91274e-103	LOC102609015	uncharacterized LOC102609015
102609017	-3.13803	3.45181e-09	LOC102609017	aquaporin PIP2-2-like
102609018	2.42476	8.44296e-42	LOC102609018	uncharacterized LOC102609018
102609030	-2.90209	1.76402e-21	LOC102609030	nitrilase-like protein 2
102609031	-2.01136	6.20839e-10	LOC102609031	uncharacterized LOC102609031
102609033	-2.5993	1.23124e-38	LOC102609033	protein DETOXIFICATION 19
102609035	-3.9379	1.22734e-52	LOC102609035	psbP domain-containing protein 2, chloroplastic
102609036	-3.07996	2.00281e-23	LOC102609036	uncharacterized LOC102609036
102609037	-2.76498	1.42142e-32	LOC102609037	probable disease resistance protein At5g63020
102609038	-24.3929	3.85402e-75	LOC102609038	receptor protein kinase-like protein At4g34220
102609040	2.26289	3.83195e-50	LOC102609040	ras-related protein Rab7
102609044	-2.38666	6.82338e-21	LOC102609044	queuosine salvage protein-like
102609048	-2.63527	8.37692e-19	LOC102609048	metallothiol transferase FosB
102609054	8.50282	4.54541e-18	LOC102609054	.
102609058	3.31927	1.82651e-08	LOC102609058	.
102609060	35.1697	0	LOC102609060	low-temperature-induced 65 kDa protein
102609063	-6.48918	2.06621e-40	LOC102609063	SPX domain-containing protein 3
102609071	-2.63726	3.64041e-24	LOC102609071	ferredoxin
102609076	-4.03754	4.10078e-10	LOC102609076	P-loop guanosine triphosphatase YjiA-like
102609080	3.33167	3.57637e-92	LOC102609080	OTU domain-containing protein DDB_G0284757
102609081	-3.22286	3.05187e-11	LOC102609081	sugar transporter ERD6-like 5
102609084	2.00789	3.5313e-21	LOC102609084	dihydrofolate reductase-like
102609085	-2.54298	1.83269e-33	LOC102609085	MDIS1-interacting receptor like kinase 2-like
102609090	-2.76642	4.52583e-05	LOC102609090	putative 12-oxophytodienoate reductase 11
102609094	-2.57587	0.0494449	LOC102609094	uncharacterized LOC102609094
102609098	2.7198	4.16983e-102	LOC102609098	hypothetical protein
102609102	2.01602	3.62832e-35	LOC102609102	hypothetical protein
102609103	-12.4802	6.28086e-113	LOC102609103	uncharacterized LOC102609103
102609111	2.31783	2.9587e-09	LOC102609111	chloroplast envelope quinone oxidoreductase homolog
102609114	2.44543	6.3769e-42	LOC102609114	S-adenosylmethionine synthase 2
102609116	2.77362	1.17752e-95	LOC102609116	ABC transporter B family member 26, chloroplastic
102609124	7.31705	1.29589e-58	LOC102609124	delta-1-pyrroline-5-carboxylate synthase
102609128	3.70483	2.50217e-118	LOC102609128	zinc finger protein ZAT10
102609132	4.89835	9.97364e-194	LOC102609132	transcription factor MYBS3
102609137	-3.04937	2.5833e-48	LOC102609137	tubulin alpha chain
102609139	-2.78753	8.91715e-24	LOC102609139	beta-galactosidase 8
102609141	-2.27073	8.43983e-31	LOC102609141	UPF0503 protein At3g09070, chloroplastic
102609145	6.59857	4.95693e-265	LOC102609145	peroxisomal (S)-2-hydroxy-acid oxidase-like
102609147	2.44475	7.24313e-43	LOC102609147	peroxisomal fatty acid beta-oxidation multifunctional protein MFP2
102609149	2.26661	1.8453e-36	LOC102609149	uncharacterized LOC102609149
102609151	2.65447	3.66322e-40	LOC102609151	uncharacterized protein At2g33490-like
102609152	-2.14049	4.89344e-21	LOC102609152	uncharacterized membrane protein YjcL-like
102609162	-2.38123	5.39657e-09	LOC102609162	G-type lectin S-receptor-like serine/threonine-protein kinase SD2-5
102609163	-5.48216	7.01971e-45	LOC102609163	transcription factor MYB61
102609166	-4.56242	7.21471e-27	LOC102609166	guanosine deaminase-like
102609171	-19.0173	5.70496e-128	LOC102609171	two-component response regulator ORR9-like
102609175	4.66619	1.90745e-06	LOC102609175	uncharacterized LOC102609175
102609177	-6.50894	1.45646e-19	LOC102609177	ankyrin repeat-containing protein BDA1-like
102609180	5.22361	2.32856e-186	LOC102609180	inter-alpha-trypsin inhibitor heavy chain H3
102609185	-2.12997	1.77453e-05	LOC102609185	uncharacterized LOC102609185
102609189	3.08343	2.45185e-67	LOC102609189	GTP-binding protein YPTM2
102609195	-3.90651	1.00908e-82	LOC102609195	chlorophyll a-b binding protein CP26, chloroplastic
102609205	-3.11607	5.45449e-08	LOC102609205	pentatricopeptide repeat-containing protein At2g37310
102609208	-2.03965	1.74645e-09	LOC102609208	GDSL esterase/lipase At5g03610
102609219	5.23444	2.05941e-73	LOC102609219	probable folate-biopterin transporter 7
102609221	-2.72285	7.32914e-17	LOC102609221	.
102609226	-4.24403	7.79689e-29	LOC102609226	uncharacterized LOC102609226
102609232	-4.32074	5.60516e-06	LOC102609232	protein HYPER-SENSITIVITY-RELATED 4-like
102609239	7.25772	2.9691e-24	LOC102609239	tropinone reductase homolog At2g29170-like
102609240	2.03777	3.82115e-25	LOC102609240	SRSF protein kinase 2
102609241	2.33411	1.54171e-37	LOC102609241	protein C2-DOMAIN ABA-RELATED 11
102609243	5.15839	1.56236e-55	LOC102609243	major allergen Pru ar 1-like
102609247	2.12883	0.000239795	LOC102609247	U-box domain-containing protein 44-like
102609249	2.18119	8.22651e-32	LOC102609249	cryptochrome-1
102609253	-2.70894	2.05685e-32	LOC102609253	nudix hydrolase 12, mitochondrial
102609256	-2.57707	0.0121856	LOC102609256	bidirectional sugar transporter SWEET3
102609260	7.42657	2.50382e-24	LOC102609260	uridine kinase-like protein 5
102609263	-8.98883	3.27399e-30	LOC102609263	uncharacterized LOC102609263
102609267	-5.67004	8.66946e-08	LOC102609267	disease resistance protein RPM1-like
102609272	22.8939	2.31871e-21	LOC102609272	basic leucine zipper 4-like
102609275	-2.93516	9.51906e-05	LOC102609275	serine/threonine-protein kinase-like protein At5g23170
102609276	20.4262	0	LOC102609276	protein SRC1-like
102609281	2.84005	2.00097e-38	LOC102609281	receptor-like protein EIX2
102609284	-2.2021	0.00400443	LOC102609284	uncharacterized LOC102609284
102609286	-2.54813	0.0206465	LOC102609286	methionine--tRNA ligase, cytoplasmic-like
102609288	-5.59367	6.84073e-35	LOC102609288	heavy metal-associated isoprenylated plant protein 41-like
102609290	-31.0689	6.10192e-145	LOC102609290	probable polyamine oxidase 5
102609294	2.53189	3.32606e-31	LOC102609294	NAD(P)H-quinone oxidoreductase subunit S, chloroplastic
102609295	-5.67269	1.49361e-12	LOC102609295	WAT1-related protein At5g40240-like
102609296	-6.41532	1.17043e-20	LOC102609296	protein SIEVE ELEMENT OCCLUSION B-like
102609300	-6.64628	6.79025e-21	LOC102609300	BTB/POZ domain-containing protein At1g03010
102609305	-3.80691	8.50805e-19	LOC102609305	aquaporin PIP2-2-like
102609307	72.4853	0	LOC102609307	hypothetical protein
102609309	2.08409	3.21125e-15	LOC102609309	F-box/kelch-repeat protein At3g23880-like
102609311	2.62324	5.54339e-54	LOC102609311	basic leucine zipper 24
102609315	-17.7931	8.25819e-11	LOC102609315	uncharacterized LOC102609315
102609334	-6.04793	2.41389e-192	LOC102609334	formamidase-like
102609338	-2.37989	3.34933e-09	LOC102609338	kinesin-like protein KIN-7G
102609339	-4.0349	1.55921e-40	LOC102609339	protein MID1-COMPLEMENTING ACTIVITY 1
102609341	-4.45932	1.15544e-13	LOC102609341	uncharacterized LOC102609341
102609342	2.80029	5.82323e-06	LOC102609342	protein DOG1-like 4
102609347	-5.50108	3.42845e-67	LOC102609347	transcription factor bHLH48
102609348	-2.66698	0.00583023	LOC102609348	flavonoid 3'-monooxygenase-like
102609352	3.44247	6.10466e-136	LOC102609352	alpha,alpha-trehalose-phosphate synthase [UDP-forming] 6-like
102609360	4.37091	5.71892e-30	LOC102609360	uncharacterized LOC102609360
102609362	-2.17556	6.15736e-18	LOC102609362	phytochromobilin:ferredoxin oxidoreductase, chloroplastic
102609363	-2.93152	1.25822e-12	LOC102609363	trihelix transcription factor PTL-like
102609364	-2.19913	9.6342e-13	LOC102609364	ferredoxin, leaf L-A-like
102609372	2.32058	7.6856e-34	LOC102609372	nuclear transcription factor Y subunit C-9
102609374	6.19946	3.67915e-10	LOC102609374	thaumatin-like protein 1b
102609394	4.61086	2.21353e-95	LOC102609394	cytochrome P450 CYP72A219-like
102609406	-2.64467	1.19526e-36	LOC102609406	serine carboxypeptidase-like 45
102609407	-2.40739	2.02012e-33	LOC102609407	elongator complex protein 5
102609409	-3.83862	1.56325e-95	LOC102609409	ABC transporter B family member 15-like
102609411	5.06801	3.53573e-228	LOC102609411	uncharacterized LOC102609411
102609413	10.6456	5.86123e-30	LOC102609413	ACD11 homolog protein
102609414	-2.08529	1.34923e-32	LOC102609414	photosystem II stability/assembly factor HCF136, chloroplastic
102609420	-15.1949	3.04979e-85	LOC102609420	BTB/POZ domain-containing protein NPY2
102609424	-2.57065	1.468e-25	LOC102609424	UDP-N-acetylglucosamine 1-carboxyvinyltransferase 2-like
102609426	-41.4366	2.66381e-151	LOC102609426	probable pectate lyase 1
102609435	-2.72155	4.63496e-62	LOC102609435	bidirectional sugar transporter SWEET17-like
102609438	2.25148	4.96388e-21	LOC102609438	protein OBERON 1
102609439	-4.67695	5.27469e-28	LOC102609439	actin-related protein 2/3 complex subunit 2B
102609449	-2.76766	8.08365e-44	LOC102609449	shaggy-related protein kinase epsilon
102609450	-2.45351	3.51188e-15	LOC102609450	uncharacterized LOC102609450
102609463	-7.01764	5.78711e-240	LOC102609463	chlorophyll a-b binding protein CP24 10A, chloroplastic
102609465	4.72753	7.42128e-21	LOC102609465	protein JINGUBANG
102609467	-2.4324	6.5563e-31	LOC102609467	.
102609468	-2.71948	1.59744e-40	LOC102609468	solute carrier family 25 member 44-like
102609475	6.34809	6.64888e-78	LOC102609475	methionine gamma-lyase
102609482	-7.49529	8.22711e-114	LOC102609482	transcription factor PIF7
102609487	-2.04106	8.55192e-27	LOC102609487	tyrosine decarboxylase 1
102609489	-6.27037	7.23049e-200	LOC102609489	S-norcoclaurine synthase 2
102609490	-2.56578	3.49749e-37	LOC102609490	E3 ubiquitin-protein ligase SGR9, amyloplastic
102609498	6.21597	2.51935e-139	LOC102609498	uncharacterized LOC102609498
102609510	4.12663	2.93364e-97	LOC102609510	aspartic proteinase-like protein 1
102609520	3.39621	9.76549e-22	LOC102609520	uncharacterized LOC102609520
102609528	17.1598	0	LOC102609528	phosphoenolpyruvate carboxylase kinase 1-like
102609529	-6.2128	1.24097e-11	LOC102609529	hypothetical protein
102609533	-5.18716	4.62507e-05	LOC102609533	uncharacterized LOC102609533
102609538	2.85481	8.23615e-44	LOC102609538	hypothetical protein
102609540	-9.27228	1.30739e-17	LOC102609540	WAT1-related protein At5g40240-like
102609545	3.36854	1.78764e-95	LOC102609545	probable serine/threonine-protein kinase PBL7
102609546	-3.4597	2.93596e-08	LOC102609546	uncharacterized LOC102609546
102609550	-6.7757	2.82804e-65	LOC102609550	transcription factor bHLH74
102609559	10.2309	2.45803e-11	LOC102609559	uncharacterized LOC102609559
102609565	5.55429	3.6767e-19	LOC102609565	oleosin 1
102609566	-4.03091	7.1062e-19	LOC102609566	uncharacterized LOC102609566
102609568	7.48728	3.36326e-227	LOC102609568	UDP-galactose/UDP-glucose transporter 2
102609578	-7.82925	6.46296e-08	LOC102609578	uncharacterized LOC102609578
102609585	4.10991	2.74821e-29	LOC102609585	glutamate dehydrogenase 2
102609586	32.4673	9.837e-85	LOC102609586	cytochrome P450 71A1-like
102609588	-3.16582	1.1087e-34	LOC102609588	uncharacterized LOC102609588
102609589	-2.73775	1.49804e-17	LOC102609589	phytosulfokine receptor 2
102609591	2.32949	4.23754e-45	LOC102609591	arginyl-tRNA--protein transferase 2
102609592	4.56167	4.44954e-153	LOC102609592	lipase-like PAD4
102609594	-2.737	4.72781e-05	LOC102609594	G-type lectin S-receptor-like serine/threonine-protein kinase CES101
102609598	-16.0202	1.26059e-53	LOC102609598	organ-specific protein P4-like
102609602	2.04328	1.75528e-30	LOC102609602	RNA-binding protein 42
102609610	15.0723	1.58971e-124	LOC102609610	protein TIFY 5A-like
102609611	-2.69566	5.14177e-12	LOC102609611	protein MALE DISCOVERER 2
102609615	2.3747	3.25516e-62	LOC102609615	uncharacterized LOC102609615
102609616	5.37918	2.23971e-95	LOC102609616	exo-poly-alpha-D-galacturonosidase
102609618	-3.44579	4.61051e-26	LOC102609618	uncharacterized LOC102609618
102609619	2.43871	5.83819e-15	LOC102609619	heavy metal-associated isoprenylated plant protein 39
102609624	2.56081	2.80579e-10	LOC102609624	cytochrome P450 704C1-like
102609626	2.84964	5.4245e-81	LOC102609626	triacylglycerol lipase SDP1
102609629	-2.72719	0.00121393	LOC102609629	uncharacterized LOC102609629
102609630	-12.806	4.16232e-24	LOC102609630	cytochrome P450 77A3-like
102609633	2.07995	1.0033e-08	LOC102609633	condensin complex subunit 1
102609634	5.69432	9.36591e-32	LOC102609634	histidine-containing phosphotransfer protein 5
102609639	-3.87947	0.00685836	LOC102609639	kinesin-like protein KIN-1
102609652	-2.61065	7.09297e-13	LOC102609652	caffeic acid 3-O-methyltransferase-like
102609658	4.20953	3.00595e-53	LOC102609658	cytochrome P450 CYP72A219-like
102609663	-4.17153	1.5734e-05	LOC102609663	protein DETOXIFICATION 27-like
102609664	-3.10708	3.33661e-22	LOC102609664	anthranilate N-methyltransferase-like
102609665	2.13592	2.15098e-22	LOC102609665	membrin-11
102609675	-2.21524	9.94854e-05	LOC102609675	flotillin-like protein 4
102609689	-43.4739	0	LOC102609689	cytosolic sulfotransferase 15-like
102609697	-2.13457	6.75639e-16	LOC102609697	protein NRT1/ PTR FAMILY 8.1-like
102609703	-5.76878	3.61508e-08	LOC102609703	hypothetical protein
102609704	39.3701	0	LOC102609704	stem-specific protein TSJT1-like
102609708	-9.56208	6.50163e-53	LOC102609708	.
102609712	2.12662	1.40403e-22	LOC102609712	ethylene-responsive transcription factor 3-like
102609718	3.15362	3.17117e-57	LOC102609718	mitochondrial carrier protein MTM1
102609720	2.1107	0.00455109	LOC102609720	GPI-anchored protein LLG2
102609722	2.91785	1.77182e-45	LOC102609722	two pore calcium channel protein 1
102609728	-29.4253	7.8491e-161	LOC102609728	trans-resveratrol di-O-methyltransferase
102609729	3.64755	9.79076e-97	LOC102609729	hypothetical protein
102609731	-11.1507	1.8169e-96	LOC102609731	probable aldo-keto reductase 1
102609733	11.6437	5.53325e-38	LOC102609733	luminal-binding protein 5
102609735	4.15234	1.21506e-77	LOC102609735	stearoyl-[acyl-carrier-protein] 9-desaturase, chloroplastic-like
102609749	-3.21288	0.0279195	LOC102609749	zinc finger protein GIS3-like
102609752	2.37335	5.46853e-39	LOC102609752	3-ketoacyl-CoA synthase 11
102609753	6.72273	2.67457e-223	LOC102609753	uncharacterized LOC102609753
102609755	-2.40148	7.00702e-10	LOC102609755	probable membrane-associated kinase regulator 2
102609758	2.17436	2.53928e-31	LOC102609758	cell division cycle protein 48 homolog
102609761	-2.41872	2.1235e-08	LOC102609761	uncharacterized LOC102609761
102609767	-5.87006	2.51944e-22	LOC102609767	uncharacterized LOC102609767
102609768	2.24291	5.44365e-55	LOC102609768	mRNA-capping enzyme
102609769	-7.64655	3.47817e-155	LOC102609769	aquaporin PIP2-2-like
102609778	14.1156	9.59176e-243	LOC102609778	hypothetical protein
102609779	3.34702	1.61917e-62	LOC102609779	cytochrome P450 89A2-like
102609791	2.14538	1.34604e-28	LOC102609791	actin-depolymerizing factor 2
102609798	-2.01126	1.48733e-12	LOC102609798	uncharacterized LOC102609798
102609800	-2.66102	1.49656e-41	LOC102609800	LOB domain-containing protein 38
102609805	-3.22761	3.64553e-25	LOC102609805	.
102609807	-4.29575	5.26895e-08	LOC102609807	uncharacterized LOC102609807
102609809	6.10936	2.88416e-06	LOC102609809	WEB family protein At1g12150
102609810	-2.28809	5.05488e-10	LOC102609810	patatin-like protein 6
102609811	2.17678	3.01752e-11	LOC102609811	inorganic phosphate transporter 1-4
102609828	3.9628	4.22841e-18	LOC102609828	F-box protein At4g18380-like
102609835	-7.81515	2.12919e-15	LOC102609835	receptor-like protein kinase FERONIA
102609842	-2.67897	3.7878e-17	LOC102609842	mitogen-activated protein kinase kinase kinase 1-like
102609848	-3.17051	4.59191e-45	LOC102609848	uncharacterized LOC102609848
102609849	-4.66887	5.07443e-41	LOC102609849	transcription factor IBH1-like 1
102609850	-8.25215	2.73244e-32	LOC102609850	protein SMAX1-LIKE 5-like
102609851	7.11874	2.41237e-08	LOC102609851	uncharacterized LOC102609851
102609852	11.979	1.92547e-05	LOC102609852	berberine bridge enzyme-like 18
102609860	-4.15126	0.00285286	LOC102609860	uncharacterized LOC102609860
102609867	-2.70147	3.26758e-08	LOC102609867	probable methionine--tRNA ligase
102609868	5.22474	1.38577e-199	LOC102609868	indole-3-acetic acid-induced protein ARG2
102609870	7.20275	1.33346e-18	LOC102609870	membrane protein PM19L-like
102609878	2.29868	1.47531e-17	LOC102609878	mitochondrial fission protein ELM1
102609879	2.51785	6.65479e-72	LOC102609879	pyridoxal kinase
102609880	-6.43669	7.15273e-131	LOC102609880	protein NSP-INTERACTING KINASE 1
102609882	-26.2137	2.16369e-179	LOC102609882	ABC transporter B family member 15-like
102609895	-2.66149	0.000426825	LOC102609895	shikimate O-hydroxycinnamoyltransferase-like
102609896	-2.63294	4.93385e-09	LOC102609896	probable receptor-like protein kinase At2g23200
102609897	-2.64284	2.07145e-47	LOC102609897	sodium/proton antiporter 1
102609900	13.6894	3.21209e-11	LOC102609900	histidine-containing phosphotransfer protein 4-like
102609905	2.8431	4.37927e-62	LOC102609905	putative lysine-specific demethylase JMJ16
102609906	11.2172	3.57165e-45	LOC102609906	uncharacterized LOC102609906
102609910	-4.8643	3.54745e-19	LOC102609910	protein NRT1/ PTR FAMILY 4.5-like
102609919	2.49236	4.76398e-10	LOC102609919	lipid phosphate phosphatase 2-like
102609925	-2.01503	5.03519e-05	LOC102609925	vacuolar iron transporter 1-like
102609927	2.21128	8.76943e-29	LOC102609927	probable calcium-binding protein CML36
102609930	-2.04609	4.6617e-17	LOC102609930	RING-H2 finger protein ATL38-like
102609931	2.53053	1.06236e-38	LOC102609931	serine/threonine-protein kinase SRK2A
102609932	-2.30371	0.000298918	LOC102609932	elongation of fatty acids protein 3-like
102609941	-4.96468	1.81415e-46	LOC102609941	thioredoxin-like fold domain-containing protein MRL7L, chloroplastic
102609946	2.74481	8.37722e-29	LOC102609946	hypothetical protein
102609947	-2.40688	1.2947e-27	LOC102609947	phosphoribosylaminoimidazole-succinocarboxamide synthase, chloroplastic
102609952	11.2226	2.92237e-268	LOC102609952	3-hydroxy-3-methylglutaryl-coenzyme A reductase 1
102609953	2.33307	3.00618e-15	LOC102609953	chaperone protein ClpB1-like
102609955	-4.88409	1.11639e-101	LOC102609955	disease resistance protein At4g27190-like
102609959	-2.21287	1.16487e-09	LOC102609959	.
102609966	19.4691	7.14854e-69	LOC102609966	phospholipase A1-Ibeta2, chloroplastic
102609969	4.60709	5.813e-88	LOC102609969	cytochrome P450 CYP72A219-like
102609971	-3.47499	9.02567e-05	LOC102609971	uncharacterized LOC102609971
102609976	-8.94408	1.63491e-10	LOC102609976	anthranilate N-methyltransferase-like
102609978	7.10605	1.52303e-71	LOC102609978	plant cysteine oxidase 1-like
102609980	-5.21323	2.92435e-28	LOC102609980	hypothetical protein
102609981	5.62232	1.18002e-68	LOC102609981	CCG-binding protein 1
102609985	-2.15795	9.61232e-11	LOC102609985	trihelix transcription factor PTL
102609986	6.34226	3.86148e-62	LOC102609986	uncharacterized LOC102609986
102609989	2.26794	2.16242e-51	LOC102609989	hypothetical protein
102609996	4.70429	1.43062e-13	LOC102609996	protein ECERIFERUM 1
102609998	-2.21015	5.85728e-20	LOC102609998	glycerol-3-phosphate dehydrogenase [NAD(+)] 2, chloroplastic
102610015	-2.6944	0.000507503	LOC102610015	probable LRR receptor-like serine/threonine-protein kinase At4g36180
102610018	7.06751	6.02895e-251	LOC102610018	hypothetical protein
102610023	2.02427	8.97927e-36	LOC102610023	uncharacterized LOC102610023
102610025	2.73571	5.73288e-28	LOC102610025	ferredoxin-thioredoxin reductase, variable chain-like
102610033	-4.97344	2.4144e-79	LOC102610033	arabinogalactan protein 16-like
102610038	-2.10378	2.94433e-10	LOC102610038	NAC domain-containing protein 35
102610043	3.12819	2.43104e-88	LOC102610043	hypothetical protein
102610047	-19.9187	6.58453e-26	LOC102610047	formin-like protein 11
102610048	-6.19673	3.69516e-18	LOC102610048	glycerol-3-phosphate dehydrogenase [NAD(+)] GPDHC1, cytosolic
102610056	2.1654	5.13269e-50	LOC102610056	serine/threonine-protein kinase tricorner
102610060	-2.42667	4.20886e-10	LOC102610060	afadin- and alpha-actinin-binding protein
102610064	-4.1881	2.97425e-103	LOC102610064	65-kDa microtubule-associated protein 1
102610070	8.73682	1.74032e-75	LOC102610070	protein NRT1/ PTR FAMILY 2.11-like
102610071	2.19418	1.88536e-33	LOC102610071	ubiquitin-conjugating enzyme E2-23 kDa
102610072	-15.8541	3.89064e-108	LOC102610072	LRR receptor-like serine/threonine-protein kinase
102610075	-3.34024	4.12879e-27	LOC102610075	COBRA-like protein 4
102610077	-2.06495	1.41936e-11	LOC102610077	TMV resistance protein N-like
102610085	-2.27246	1.3098e-07	LOC102610085	putative pentatricopeptide repeat-containing protein At5g06400, mitochondrial
102610087	2.53462	4.91295e-39	LOC102610087	cytochrome b5 domain-containing protein RLF
102610088	6.9072	5.07523e-271	LOC102610088	pheophytinase, chloroplastic
102610092	2.12614	9.07825e-38	LOC102610092	uncharacterized LOC102610092
102610099	-11.7846	1.49019e-24	LOC102610099	uncharacterized LOC102610099
102610101	-2.70728	2.24854e-43	LOC102610101	cellulose synthase A catalytic subunit 2 [UDP-forming]
102610110	2.36671	8.25342e-06	LOC102610110	LOB domain-containing protein 38-like
102610117	7.4379	1.0732e-38	LOC102610117	tropinone reductase homolog At2g29170-like
102610119	11.9851	2.09276e-266	LOC102610119	F-box/kelch-repeat protein At1g15670
102610120	-3.6503	7.96635e-88	LOC102610120	CASP-like protein 1E2
102610121	2.6137	0.00268658	LOC102610121	probable serine/threonine-protein kinase PBL23
102610124	-6.59104	8.33583e-23	LOC102610124	protein NRT1/ PTR FAMILY 5.2-like
102610127	10.194	2.30617e-140	LOC102610127	uncharacterized LOC102610127
102610130	-7.65479	9.39291e-119	LOC102610130	receptor-like protein 14
102610131	-2.44611	1.74183e-12	LOC102610131	uncharacterized LOC102610131
102610133	-2.16803	1.84426e-40	LOC102610133	uncharacterized LOC102610133
102610135	-2.51086	0.0175696	LOC102610135	hypothetical protein
102610156	-3.59686	3.5885e-20	LOC102610156	disease resistance protein SUMM2-like
102610159	2.13708	3.2867e-35	LOC102610159	protein TRANSPARENT TESTA 9
102610165	2.47733	2.33006e-16	LOC102610165	uncharacterized LOC102610165
102610167	2.64635	6.99441e-39	LOC102610167	ferrochelatase-2, chloroplastic
102610179	8.52123	7.46634e-24	LOC102610179	membrane protein PM19L-like
102610181	-35.193	6.38362e-83	LOC102610181	protein ECERIFERUM 1-like
102610182	2.58361	2.69946e-17	LOC102610182	amino acid transporter AVT1D
102610185	-10.0145	2.00756e-11	LOC102610185	ABC transporter B family member 15-like
102610188	-7.48546	2.1799e-157	LOC102610188	transcription factor MYB1R1
102610198	16.841	1.1007e-295	LOC102610198	dehydration-responsive element-binding protein 2A
102610203	-2.55832	7.51388e-12	LOC102610203	probable LRR receptor-like serine/threonine-protein kinase At3g47570
102610207	2.14812	1.76867e-26	LOC102610207	probable voltage-gated potassium channel subunit beta
102610214	-3.78241	3.96992e-45	LOC102610214	uncharacterized LOC102610214
102610215	-2.77374	1.70278e-28	LOC102610215	hypothetical protein
102610234	-8.11468	8.83916e-13	LOC102610234	uncharacterized LOC102610234
102610235	-3.16548	1.37261e-21	LOC102610235	uncharacterized protein C594.04c
102610241	-3.43773	0.00140419	LOC102610241	beta-D-glucosyl crocetin beta-1,6-glucosyltransferase-like
102610245	-4.39404	7.19294e-11	LOC102610245	disease resistance protein RPP8-like
102610254	-2.00541	0.00123499	LOC102610254	uncharacterized LOC102610254
102610256	2.23055	3.83138e-29	LOC102610256	protein CLT2, chloroplastic
102610257	-2.49238	1.79039e-20	LOC102610257	pentatricopeptide repeat-containing protein At5g27460
102610262	-2.10757	0.00307664	LOC102610262	GPN-loop GTPase QQT1-like
102610270	-2.69804	8.82099e-16	LOC102610270	serine hydroxymethyltransferase 1, mitochondrial-like
102610276	3.22571	2.12562e-84	LOC102610276	uncharacterized LOC102610276
102610281	2.36426	5.59581e-34	LOC102610281	cytochrome P450 CYP72A219-like
102610286	-4.47411	2.60351e-171	LOC102610286	probable inactive leucine-rich repeat receptor-like protein kinase At3g03770
102610291	-3.38677	2.00078e-12	LOC102610291	probable protein phosphatase 2C 38
102610292	6.54452	5.77605e-18	LOC102610292	myb family transcription factor PHL7-like
102610294	2.15112	1.27913e-40	LOC102610294	calmodulin-7
102610300	3.2525	5.42007e-150	LOC102610300	ubiquitin receptor RAD23d-like
102610301	2.26016	0.000324605	LOC102610301	mechanosensitive ion channel protein 10-like
102610308	3.95574	2.04044e-43	LOC102610308	protein ECERIFERUM 1
102610311	2.4992	0.00159332	LOC102610311	two-component response regulator ARR17
102610319	-2.79551	2.31114e-70	LOC102610319	epimerase family protein SDR39U1 homolog, chloroplastic
102610321	-2.60051	2.60768e-11	LOC102610321	putative disease resistance protein RGA3
102610328	2.5473	4.72968e-28	LOC102610328	probable serine/threonine-protein kinase PBL5
102610331	-2.67294	1.25777e-21	LOC102610331	protein LIGHT-DEPENDENT SHORT HYPOCOTYLS 6-like
102610338	-2.3692	5.32154e-30	LOC102610338	glutamine synthetase leaf isozyme, chloroplastic
102610339	-9.90903	4.72898e-108	LOC102610339	hypothetical protein
102610344	4.09005	9.83856e-174	LOC102610344	uncharacterized LOC102610344
102610352	-2.0755	1.0445e-24	LOC102610352	tubulin gamma-1 chain
102610354	-10.8067	8.38535e-30	LOC102610354	GDSL esterase/lipase At5g14450
102610361	-9.05528	8.23363e-17	LOC102610361	probable disease resistance protein At4g27220
102610362	-2.35579	9.19214e-56	LOC102610362	peptidyl-prolyl cis-trans isomerase
102610365	-2.11537	1.00534e-27	LOC102610365	probable inactive shikimate kinase like 2, chloroplastic
102610367	-2.37521	1.9783e-16	LOC102610367	squamosa promoter-binding-like protein 9
102610370	4.51803	2.51373e-06	LOC102610370	respiratory burst oxidase homolog protein B
102610375	3.19655	3.43832e-20	LOC102610375	uncharacterized LOC102610375
102610376	2.44058	2.76192e-08	LOC102610376	cx9C motif-containing protein 4
102610378	-2.85414	1.01037e-07	LOC102610378	uncharacterized LOC102610378
102610380	-2.71694	5.84614e-07	LOC102610380	cytochrome P450 CYP72A219-like
102610383	-2.38376	1.22097e-50	LOC102610383	trigger factor-like protein TIG, Chloroplastic
102610384	3.56009	4.62735e-54	LOC102610384	.
102610387	-2.90583	4.70991e-67	LOC102610387	ATPase 11, plasma membrane-type
102610394	-2.95468	0.0461618	LOC102610394	.
102610402	2.14409	3.87464e-14	LOC102610402	uncharacterized LOC102610402
102610405	-37.3732	4.30703e-123	LOC102610405	myb-related protein 306-like
102610407	-2.57736	3.63048e-13	LOC102610407	hypothetical protein
102610408	-2.97525	1.28171e-42	LOC102610408	methyltransferase-like protein 7A
102610410	2.02558	2.8661e-42	LOC102610410	hypothetical protein
102610411	-2.54866	0.0102482	LOC102610411	transcription factor MYB83
102610418	2.83351	0.0445963	LOC102610418	uncharacterized LOC102610418
102610419	-3.50345	1.05452e-14	LOC102610419	UDP-glucuronate:xylan alpha-glucuronosyltransferase 1
102610421	-9.40911	1.4926e-72	LOC102610421	protein trichome birefringence-like 14
102610423	-8.12938	1.63925e-37	LOC102610423	acetylserotonin O-methyltransferase
102610426	-7.44088	3.05901e-22	LOC102610426	QWRF motif-containing protein 2
102610427	-2.02828	2.24937e-08	LOC102610427	SWI/SNF complex subunit SWI3D-like
102610433	-2.19649	8.47095e-05	LOC102610433	laccase-4
102610443	-11.6266	1.17887e-44	LOC102610443	inactive TPR repeat-containing thioredoxin TTL3
102610446	-4.31091	1.27756e-08	LOC102610446	hypothetical protein
102610449	-9.99457	4.80779e-73	LOC102610449	alkane hydroxylase MAH1-like
102610450	-8.93511	2.89596e-64	LOC102610450	protein LATERAL ROOT PRIMORDIUM 1
102610451	2.19729	5.18859e-36	LOC102610451	protein CHROMATIN REMODELING 5
102610453	-7.16138	1.08656e-34	LOC102610453	uncharacterized LOC102610453
102610457	2.05741	4.03057e-15	LOC102610457	phosphatidylinositol 4-kinase gamma 4-like
102610462	2.97344	3.38214e-77	LOC102610462	F-box protein SKP2A-like
102610464	-2.87368	1.89548e-06	LOC102610464	protein EDS1-like
102610465	4.74078	7.59653e-109	LOC102610465	starch synthase 1, chloroplastic/amyloplastic-like
102610469	-3.22304	2.26575e-07	LOC102610469	.
102610474	-2.0891	2.2806e-30	LOC102610474	reactive Intermediate Deaminase A, chloroplastic
102610482	-5.1571	1.56435e-09	LOC102610482	transcription factor MYB54
102610494	2.99681	6.207e-22	LOC102610494	.
102610495	-7.13065	4.63814e-09	LOC102610495	aspartic proteinase PCS1
102610498	-3.49947	1.50617e-19	LOC102610498	type IV inositol polyphosphate 5-phosphatase 7-like
102610504	-2.9707	1.33525e-12	LOC102610504	hypothetical protein
102610509	2.55643	5.42159e-19	LOC102610509	ADP-ribosylation factor 1
102610514	7.55242	1.12247e-08	LOC102610514	pathogenesis-related protein PR-4-like
102610518	-2.81514	1.41766e-21	LOC102610518	uncharacterized LOC102610518
102610522	-16.2898	5.51955e-199	LOC102610522	protein E6-like
102610530	3.89924	8.0301e-13	LOC102610530	protein SHORTAGE IN CHIASMATA 1
102610533	-13.4695	1.65284e-264	LOC102610533	chlorophyll a-b binding protein 151, chloroplastic
102610534	-2.61537	9.70571e-50	LOC102610534	protein Brevis radix-like 4
102610536	12.6341	3.02952e-181	LOC102610536	ethylene-responsive transcription factor 9
102610548	-3.93608	6.05615e-15	LOC102610548	disease resistance RPP8-like protein 3
102610553	-2.1192	1.76136e-13	LOC102610553	probable protein phosphatase 2C 5
102610560	-2.7244	4.34305e-05	LOC102610560	disease resistance protein RGA2-like
102610564	-7.28007	6.8424e-19	LOC102610564	uncharacterized LOC102610564
102610565	3.29373	3.23364e-31	LOC102610565	AT-hook motif nuclear-localized protein 27
102610576	-4.20696	2.59146e-48	LOC102610576	photosynthetic NDH subunit of lumenal location 3, chloroplastic
102610582	2.8274	1.03823e-54	LOC102610582	5-amino-6-(5-phospho-D-ribitylamino)uracil phosphatase, chloroplastic
102610593	-5.8976	8.88497e-32	LOC102610593	NAC domain-containing protein 21/22
102610598	-9.26593	2.8792e-24	LOC102610598	protein PHYTOCHROME KINASE SUBSTRATE 4
102610603	8.27097	8.09486e-82	LOC102610603	transcription factor bHLH75
102610604	2.81339	5.4711e-10	LOC102610604	acyl-CoA--sterol O-acyltransferase 1
102610607	2.02447	3.54925e-27	LOC102610607	hypothetical protein
102610611	-3.04273	6.71701e-15	LOC102610611	uncharacterized LOC102610611
102610623	-28.2262	9.9555e-71	LOC102610623	thaumatin-like protein 1
102610625	2.00698	0.0046162	LOC102610625	F-box/kelch-repeat protein At1g15670-like
102610627	-2.01895	5.16737e-20	LOC102610627	putative disease resistance protein RGA3
102610630	-2.61724	2.96975e-18	LOC102610630	protein LIGHT-DEPENDENT SHORT HYPOCOTYLS 1
102610633	-4.11136	0.0332465	LOC102610633	fasciclin-like arabinogalactan protein 12
102610636	3.42191	1.72171e-35	LOC102610636	RNA polymerase I-specific transcription initiation factor RRN3-like
102610644	-11.6918	6.68702e-103	LOC102610644	beta-amyrin synthase-like
102610649	-2.78442	2.19437e-56	LOC102610649	protein PLASTID TRANSCRIPTIONALLY ACTIVE 14
102610650	3.5646	5.78803e-55	LOC102610650	long chain acyl-CoA synthetase 8
102610657	-7.75648	1.17848e-58	LOC102610657	GDSL esterase/lipase At5g14450-like
102610668	-4.21566	3.02683e-24	LOC102610668	heavy metal-associated isoprenylated plant protein 36
102610670	2.47362	0.010926	LOC102610670	putative pumilio homolog 7, chloroplastic
102610681	-2.38815	4.40324e-36	LOC102610681	protein STRICTOSIDINE SYNTHASE-LIKE 4-like
102610685	2.25396	1.11089e-26	LOC102610685	protein NRT1/ PTR FAMILY 2.11-like
102610699	-2.20679	6.46014e-05	LOC102610699	hypothetical protein
102610701	2.83804	5.79417e-31	LOC102610701	uncharacterized LOC102610701
102610705	-2.03744	4.33743e-08	LOC102610705	DNA topoisomerase 2
102610710	5.72125	3.40139e-180	LOC102610710	copper methylamine oxidase-like
102610714	-3.4648	1.87689e-16	LOC102610714	uncharacterized LOC102610714
102610718	-2.48946	1.66944e-14	LOC102610718	probable pectinesterase/pectinesterase inhibitor 51
102610721	7.5131	2.92024e-15	LOC102610721	exopolygalacturonase
102610728	-5.52984	1.10567e-90	LOC102610728	hypothetical protein
102610731	-3.21436	0.000657005	LOC102610731	probable protein phosphatase 2C 47
102610742	4.19734	4.03176e-10	LOC102610742	TPR repeat-containing protein ZIP4
102610743	-2.59963	7.34691e-05	LOC102610743	blue copper protein
102610755	-15.1677	4.23047e-251	LOC102610755	heavy metal-associated isoprenylated plant protein 34
102610757	3.56943	8.22633e-103	LOC102610757	iron-sulfur cluster assembly scaffold protein IscU-like
102610770	-4.2949	8.82416e-55	LOC102610770	heparanase-like protein 3
102610772	13.5002	9.20551e-90	LOC102610772	protein NRT1/ PTR FAMILY 1.2-like
102610779	-3.42287	7.96429e-23	LOC102610779	BAG family molecular chaperone regulator 1-like
102610781	-2.41467	2.61777e-08	LOC102610781	cytochrome P450 CYP72A219-like
102610790	5.53421	2.88626e-217	LOC102610790	indole-3-acetic acid-induced protein ARG2-like
102610793	-2.39843	0.00392433	LOC102610793	laccase-17-like
102610794	2.27024	4.21016e-15	LOC102610794	hypothetical protein
102610796	-2.04258	0.000266605	LOC102610796	ribosome biogenesis protein BMS1 homolog
102610798	-6.57323	1.38686e-46	LOC102610798	protein LONGIFOLIA 1
102610799	2.25632	1.70127e-33	LOC102610799	putative protein TPRXL
102610800	-3.93938	6.09284e-53	LOC102610800	uncharacterized LOC102610800
102610807	-2.53819	5.06953e-35	LOC102610807	peptidyl-prolyl cis-trans isomerase CYP37, chloroplastic
102610808	-3.15774	2.30334e-11	LOC102610808	uncharacterized LOC102610808
102610821	7.94903	7.61162e-12	LOC102610821	reticulon-like protein B13
102610835	3.8805	1.83997e-119	LOC102610835	uncharacterized LOC102610835
102610839	-2.79779	1.02551e-23	LOC102610839	hydroxymethylglutaryl-CoA synthase
102610841	2.05953	3.69645e-16	LOC102610841	protein ESMERALDA 1
102610843	2.16412	0.0021126	LOC102610843	uncharacterized LOC102610843
102610847	142.462	0	LOC102610847	UDP-glycosyltransferase 74G1-like
102610855	2.03756	8.24914e-14	LOC102610855	hypothetical protein
102610856	-16.084	1.00754e-29	LOC102610856	uncharacterized protein At3g28850
102610857	-2.33131	2.39382e-05	LOC102610857	receptor-like protein 7
102610864	5.75999	2.36974e-127	LOC102610864	endochitinase EP3-like
102610868	-17.1476	1.55801e-56	LOC102610868	.
102610872	-2.11593	0.0041233	LOC102610872	synaptotagmin-2
102610883	-4.18424	1.4701e-73	LOC102610883	fructose-bisphosphate aldolase, cytoplasmic isozyme 1
102610892	5.2935	3.07723e-21	LOC102610892	RING-H2 finger protein ATL46-like
102610900	-3.35386	0.000161447	LOC102610900	protein SHORT-ROOT-like
102610916	2.82368	3.8998e-40	LOC102610916	glycerophosphodiester phosphodiesterase GDPD3-like
102610917	-190.767	1.4583e-187	LOC102610917	expansin-A1-like
102610927	2.2227	4.57205e-38	LOC102610927	RNA-binding protein 39
102610928	-2.85375	6.98787e-15	LOC102610928	probable LRR receptor-like serine/threonine-protein kinase IRK
102610932	-3.6664	2.41964e-07	LOC102610932	probable disease resistance protein At5g63020
102610938	2.58404	2.01563e-58	LOC102610938	probable low-specificity L-threonine aldolase 1
102610942	3.85343	2.30846e-79	LOC102610942	ABC transporter F family member 1
102610943	-6.95034	0.0229403	LOC102610943	fasciclin-like arabinogalactan protein 12
102610944	-2.33864	2.10167e-31	LOC102610944	BTB/POZ domain-containing protein At5g60050
102610946	2.08829	1.5214e-11	LOC102610946	cell wall / vacuolar inhibitor of fructosidase 1-like
102610951	-6.58184	3.8784e-133	LOC102610951	2-succinylbenzoate--CoA ligase, chloroplastic/peroxisomal
102610952	-3.78389	4.41918e-55	LOC102610952	pentatricopeptide repeat-containing protein At2g35130
102610953	-2.46118	9.46037e-22	LOC102610953	scarecrow-like protein 6
102610960	-2.09136	5.38909e-10	LOC102610960	disease resistance protein RPP13-like
102610972	-2.39909	6.34577e-44	LOC102610972	aspartic proteinase Asp1-like
102610978	-3.79976	8.13964e-29	LOC102610978	(-)-germacrene D synthase-like
102610980	-2.30909	2.51526e-15	LOC102610980	RING-H2 finger protein ATL13
102610989	-6.22627	2.97411e-16	LOC102610989	EG45-like domain containing protein
102610996	-3.67736	6.75996e-07	LOC102610996	uncharacterized LOC102610996
102611010	2.07402	6.42916e-29	LOC102611010	protein OBERON 4
102611022	-4.88851	1.50651e-20	LOC102611022	protein RICE SALT SENSITIVE 3-like
102611024	-3.51516	2.61684e-05	LOC102611024	pentatricopeptide repeat-containing protein At2g03880, mitochondrial
102611029	2.59901	1.19262e-13	LOC102611029	ankyrin-1
102611031	29.4364	0	LOC102611031	probable protein phosphatase 2C 24
102611032	5.91233	2.02834e-29	LOC102611032	glutamate receptor 3.6-like
102611037	4.27323	0.000721889	LOC102611037	pumilio homolog 18-like
102611045	-2.00909	0.0421236	LOC102611045	hypothetical protein
102611048	6.3207	3.67889e-127	LOC102611048	uncharacterized LOC102611048
102611049	-2.70455	8.43647e-06	LOC102611049	regulatory protein NPR5-like
102611053	-2.0023	1.75195e-11	LOC102611053	probable transcription factor KAN2
102611056	-4.79853	1.98511e-05	LOC102611056	kinesin-like protein KIN-14G
102611062	2.07855	5.5465e-27	LOC102611062	uncharacterized LOC102611062
102611066	-2.95876	2.05432e-17	LOC102611066	malate dehydrogenase, glyoxysomal-like
102611076	2.01062	1.76204e-29	LOC102611076	hypothetical protein
102611085	-3.86724	1.87687e-08	LOC102611085	eugenol synthase 1-like
102611093	2.96837	8.87957e-40	LOC102611093	hypothetical protein
102611096	2.82399	7.21458e-62	LOC102611096	probable anion transporter 3, chloroplastic
102611098	-2.49476	1.70941e-06	LOC102611098	probable leucine-rich repeat receptor-like protein kinase At1g35710
102611102	2.38057	5.95146e-52	LOC102611102	probable protein phosphatase 2C 59
102611108	2.05666	0.00458287	LOC102611108	putative disease resistance protein RGA3
102611110	-4.67127	1.47893e-09	LOC102611110	protein trichome birefringence-like 33
102611112	-3.46428	1.1594e-19	LOC102611112	protein DA1-related 2
102611116	-2.4097	2.58877e-11	LOC102611116	uncharacterized LOC102611116
102611127	-14.6815	1.49935e-09	LOC102611127	peroxidase 64-like
102611135	-2.02735	1.5645e-14	LOC102611135	peroxiredoxin-2F, mitochondrial
102611136	-12.2557	6.67581e-99	LOC102611136	.
102611142	-4.21109	2.40446e-61	LOC102611142	uncharacterized LOC102611142
102611145	-3.658	9.31008e-25	LOC102611145	molybdenum cofactor sulfurase
102611146	2.95514	2.50754e-51	LOC102611146	O-glucosyltransferase rumi homolog
102611151	-4.61622	6.10295e-59	LOC102611151	uncharacterized LOC102611151
102611157	-7.02272	1.47324e-09	LOC102611157	hypothetical protein
102611163	-7.45638	6.68818e-129	LOC102611163	delta(12)-fatty-acid desaturase FAD2
102611186	-2.52209	9.95026e-06	LOC102611186	protein BIG GRAIN 1-like B
102611213	2.09976	0.00268307	LOC102611213	trihelix transcription factor GT-3b
102611215	-3.22366	6.70953e-05	LOC102611215	uncharacterized LOC102611215
102611219	-2.82598	1.34424e-54	LOC102611219	cell division control protein 2 homolog
102611221	2.0698	3.91135e-44	LOC102611221	delta(3,5)-Delta(2,4)-dienoyl-CoA isomerase, peroxisomal
102611223	2.38674	1.23185e-44	LOC102611223	glycosyltransferase family 92 protein RCOM_0530710
102611224	2.35763	5.17965e-25	LOC102611224	deoxynucleoside triphosphate triphosphohydrolase SAMHD1 homolog
102611225	-3.84498	3.71457e-53	LOC102611225	alpha-xylosidase 1
102611226	-2.84232	2.61871e-23	LOC102611226	putative inactive cysteine synthase 2
102611232	10.4998	2.24838e-113	LOC102611232	probable polygalacturonase
102611237	-10.8887	1.5353e-94	LOC102611237	organ-specific protein S2-like
102611245	-3.93196	2.78063e-07	LOC102611245	fasciclin-like arabinogalactan protein 12
102611249	2.20722	2.99575e-05	LOC102611249	cell wall / vacuolar inhibitor of fructosidase 1
102611253	2.34588	5.21866e-35	LOC102611253	serine/threonine receptor-like kinase NFP
102611260	-5.70593	3.47154e-88	LOC102611260	hypothetical protein
102611268	3.25561	2.83378e-120	LOC102611268	uncharacterized LOC102611268
102611269	-3.96058	1.58974e-06	LOC102611269	putative disease resistance RPP13-like protein 3
102611272	-4.74795	6.2694e-144	LOC102611272	cysteine synthase-like
102611283	2.54006	3.42247e-06	LOC102611283	acridone synthase 2-like
102611296	4.81054	0.000475566	LOC102611296	ABC transporter G family member 20-like
102611298	-2.49695	1.66253e-45	LOC102611298	protein SCAR2
102611309	-3.13992	1.44152e-17	LOC102611309	uncharacterized LOC102611309
102611312	2.16005	1.27332e-35	LOC102611312	alpha-taxilin
102611321	-2.40222	6.31278e-06	LOC102611321	uncharacterized LOC102611321
102611326	2.40969	1.3049e-69	LOC102611326	PHD finger protein At1g33420
102611330	-3.50539	2.72728e-57	LOC102611330	hypothetical protein
102611331	6.22504	3.94289e-17	LOC102611331	CASP-like protein 1D1
102611336	-7.61343	1.35794e-09	LOC102611336	receptor kinase-like protein Xa21
102611338	10.0199	3.79357e-158	LOC102611338	acyltransferase-like protein At3g26840, chloroplastic
102611339	2.72965	1.0323e-19	LOC102611339	uncharacterized LOC102611339
102611340	3.00818	9.42635e-26	LOC102611340	ethylene-responsive transcription factor ERF113-like
102611343	5.18325	4.34688e-75	LOC102611343	alpha-dioxygenase 2
102611348	-5.09377	1.1093e-141	LOC102611348	uncharacterized LOC102611348
102611350	8.35891	8.28801e-11	LOC102611350	hypothetical protein
102611364	-3.20284	0.00143441	LOC102611364	basic blue protein
102611366	2.22247	0.000338033	LOC102611366	hypothetical protein
102611370	6.32943	3.55942e-22	LOC102611370	galactoside 2-alpha-L-fucosyltransferase-like
102611379	-11.7548	5.57254e-261	LOC102611379	metal-nicotianamine transporter YSL1
102611386	-3.36944	4.50884e-103	LOC102611386	heparanase-like protein 1
102611387	-2.28619	0.000616902	LOC102611387	uncharacterized LOC102611387
102611388	-2.21318	6.5259e-05	LOC102611388	uncharacterized LOC102611388
102611398	2.72933	8.26738e-67	LOC102611398	calcium uptake protein, mitochondrial
102611408	-3.56615	8.54637e-06	LOC102611408	probable LRR receptor-like serine/threonine-protein kinase At3g47570
102611409	-3.12875	1.90794e-06	LOC102611409	ATP-dependent DNA helicase DDX11
102611410	-2.26874	1.00628e-07	LOC102611410	.
102611413	-2.86518	1.33859e-12	LOC102611413	ABC transporter B family member 19-like
102611416	4.1605	7.9329e-06	LOC102611416	GDSL esterase/lipase At2g23540-like
102611419	-8.30203	1.37565e-32	LOC102611419	probable WRKY transcription factor 19
102611425	-2.36585	1.51329e-10	LOC102611425	hypothetical protein
102611439	-2.55941	0.0174993	LOC102611439	probable aminotransferase TAT2
102611448	-3.09323	4.75179e-41	LOC102611448	probable sodium/metabolite cotransporter BASS1, chloroplastic
102611457	-2.1301	9.59281e-28	LOC102611457	phosphoglycerate kinase, chloroplastic
102611458	14.0241	1.63495e-51	LOC102611458	probable 6-phosphogluconolactonase 1
102611460	2.89747	8.80653e-51	LOC102611460	aldehyde dehydrogenase family 3 member H1
102611481	-6.58209	4.7568e-30	LOC102611481	uncharacterized LOC102611481
102611490	-2.42528	4.91129e-06	LOC102611490	uncharacterized LOC102611490
102611493	-3.54884	3.0288e-18	LOC102611493	protein DETOXIFICATION 33-like
102611497	-2.80151	2.49787e-05	LOC102611497	hypothetical protein
102611503	5.86739	7.97057e-64	LOC102611503	bidirectional sugar transporter SWEET15-like
102611504	-3.18834	7.89941e-13	LOC102611504	TORTIFOLIA1-like protein 4
102611516	2.03904	9.74966e-08	LOC102611516	probable disease resistance protein At5g63020
102611519	-2.56907	3.86766e-05	LOC102611519	protein HYPER-SENSITIVITY-RELATED 4-like
102611524	-10.1035	6.51285e-52	LOC102611524	L-ascorbate oxidase homolog
102611526	2.33294	4.96024e-35	LOC102611526	auxilin-like protein 1
102611527	-2.03762	1.15659e-07	LOC102611527	hypothetical protein
102611530	-3.59545	9.14445e-48	LOC102611530	uncharacterized LOC102611530
102611535	-2.47532	1.14481e-26	LOC102611535	putative ion channel POLLUX-like 2
102611537	2.43778	4.56699e-29	LOC102611537	sericin-2
102611538	9.24651	8.03623e-27	LOC102611538	ethylene-responsive transcription factor 1B
102611539	-2.15365	1.34066e-09	LOC102611539	chaperonin 60 subunit alpha 2, chloroplastic
102611544	6.10128	4.52445e-127	LOC102611544	lysine histidine transporter 1-like
102611545	-3.47845	2.68504e-08	LOC102611545	cytokinin dehydrogenase 1-like
102611551	-3.0924	2.58245e-06	LOC102611551	uncharacterized LOC102611551
102611553	-3.33996	3.45253e-13	LOC102611553	probable disease resistance protein RF9
102611558	-2.2232	2.51921e-47	LOC102611558	fructose-1,6-bisphosphatase, cytosolic
102611562	2.03667	1.28146e-17	LOC102611562	nifU-like protein 2, chloroplastic
102611563	-2.34283	1.1047e-05	LOC102611563	protein disulfide isomerase-like 1-4
102611568	-2.4921	0.00103431	LOC102611568	protein SRG1
102611571	-5.74935	8.77586e-138	LOC102611571	potassium channel AKT1
102611573	-2.23216	1.78552e-25	LOC102611573	peptide methionine sulfoxide reductase-like
102611576	-3.22548	0.00496331	LOC102611576	isoeugenol synthase 1-like
102611579	2.05503	3.17453e-18	LOC102611579	hypothetical protein
102611580	-2.33257	6.18785e-29	LOC102611580	upstream activation factor subunit UAF30
102611584	-7.44099	1.41553e-09	LOC102611584	putative E3 ubiquitin-protein ligase XBAT31
102611587	2.02236	7.39089e-38	LOC102611587	auxin response factor 18-like
102611599	-5.23931	2.12425e-12	LOC102611599	hypothetical protein
102611607	-2.33593	9.99861e-36	LOC102611607	photosystem I reaction center subunit N, chloroplastic
102611610	-3.56623	9.00536e-09	LOC102611610	hypothetical protein
102611614	2.43897	5.89486e-38	LOC102611614	PHD finger protein ALFIN-LIKE 4-like
102611615	-2.19792	1.04592e-19	LOC102611615	costars family protein
102611617	-12.4385	1.67502e-30	LOC102611617	peroxidase 47
102611618	2.06551	2.88326e-39	LOC102611618	calmodulin-binding transcription activator 2
102611622	-3.43798	5.23453e-18	LOC102611622	protein NUCLEAR FUSION DEFECTIVE 6, chloroplastic/mitochondrial
102611623	-3.2944	1.22923e-31	LOC102611623	divinyl chlorophyllide a 8-vinyl-reductase, chloroplastic
102611629	2.67701	9.49914e-09	LOC102611629	protein HOTHEAD
102611632	-7.96936	7.38323e-101	LOC102611632	beta-glucosidase 44-like
102611634	-2.6094	2.27492e-41	LOC102611634	probable carboxylesterase 8
102611645	111.98	0	LOC102611645	stachyose synthase
102611653	-2.12633	2.1167e-08	LOC102611653	uncharacterized LOC102611653
102611671	-9.36005	1.10629e-72	LOC102611671	kinesin-like protein KIN-14F
102611675	2.20984	1.03386e-46	LOC102611675	methyl-CpG-binding domain-containing protein 11
102611691	-2.3016	1.06309e-15	LOC102611691	fasciclin-like arabinogalactan protein 17
102611695	2.05317	1.68423e-24	LOC102611695	ethylene-responsive transcription factor ERF119
102611699	2.22223	6.12396e-31	LOC102611699	pyruvate kinase isozyme G, chloroplastic
102611709	2.10049	9.35636e-18	LOC102611709	peroxisomal (S)-2-hydroxy-acid oxidase GLO4-like
102611715	-4.04658	7.62532e-77	LOC102611715	ABC transporter G family member 3
102611723	-3.09807	1.29113e-54	LOC102611723	putative E3 ubiquitin-protein ligase LIN-1
102611727	-4.22231	0.000522003	LOC102611727	primary amine oxidase-like
102611730	-3.16216	4.86664e-13	LOC102611730	uncharacterized LOC102611730
102611739	2.59698	2.87597e-42	LOC102611739	autophagy-related protein 8f
102611748	-2.04357	1.676e-24	LOC102611748	60S ribosomal protein L3-2
102611750	5.662	7.63812e-07	LOC102611750	calmodulin-like protein 11
102611751	-3.73432	1.13891e-19	LOC102611751	bifunctional L-3-cyanoalanine synthase/cysteine synthase D2-like
102611753	-2.2603	7.0023e-11	LOC102611753	kinesin-like protein KIN-7C, mitochondrial
102611757	-2.18596	0.0253637	LOC102611757	caffeoylshikimate esterase-like
102611760	-3.7343	3.61543e-05	LOC102611760	ankyrin repeat-containing protein BDA1-like
102611764	-7.41693	2.50928e-11	LOC102611764	protein STRICTOSIDINE SYNTHASE-LIKE 4-like
102611768	-2.28079	4.31306e-15	LOC102611768	protein EFFECTOR OF TRANSCRIPTION 2-like
102611769	2.28917	8.58214e-51	LOC102611769	hypothetical protein
102611774	-2.12451	3.73781e-22	LOC102611774	50S ribosomal protein L18, chloroplastic-like
102611786	-2.75821	0.000843516	LOC102611786	transcription factor bHLH106
102611788	-19.0021	2.38671e-44	LOC102611788	gibberellin-regulated protein 4
102611790	-4.79293	1.35048e-05	LOC102611790	CRC domain-containing protein TSO1
102611792	-9.35801	1.21285e-17	LOC102611792	cysteine-rich receptor-like protein kinase 10
102611793	-4.62613	3.27056e-62	LOC102611793	uncharacterized LOC102611793
102611794	-2.48286	1.31886e-16	LOC102611794	uncharacterized LOC102611794
102611796	5.6305	8.83205e-11	LOC102611796	uncharacterized LOC102611796
102611797	-5.65847	2.3926e-14	LOC102611797	ribonucleoside-diphosphate reductase large subunit-like
102611802	-3.79337	1.59264e-05	LOC102611802	expansin-A20
102611805	-4.40638	7.89538e-55	LOC102611805	.
102611807	2.29451	2.27464e-27	LOC102611807	probable disease resistance protein At5g63020
102611808	-23.8662	5.08952e-33	LOC102611808	organ-specific protein S2-like
102611810	-2.66922	2.51312e-05	LOC102611810	protein HYPER-SENSITIVITY-RELATED 4-like
102611818	-4.60817	1.68289e-43	LOC102611818	acyl carrier protein 3, mitochondrial
102611821	-96.3837	6.12378e-210	LOC102611821	feruloyl CoA ortho-hydroxylase 1-like
102611841	-2.97359	7.38728e-57	LOC102611841	callose synthase 3
102611843	-3.22431	8.21713e-105	LOC102611843	alpha,alpha-trehalose-phosphate synthase [UDP-forming] 5
102611855	-2.5077	2.79517e-25	LOC102611855	putative disease resistance RPP13-like protein 1
102611856	-3.51849	9.29934e-106	LOC102611856	thioredoxin-like 4, chloroplastic
102611858	2.30339	7.19075e-23	LOC102611858	3-ketoacyl-CoA synthase 4
102611860	-2.90214	1.175e-09	LOC102611860	uncharacterized LOC102611860
102611863	-2.22008	1.42299e-21	LOC102611863	uncharacterized LOC102611863
102611870	3.50522	6.27718e-21	LOC102611870	hypothetical protein
102611875	-2.19854	2.55915e-25	LOC102611875	peptide methionine sulfoxide reductase-like
102611880	-2.32519	1.01308e-12	LOC102611880	disease resistance protein At4g27190-like
102611886	2.74938	1.68217e-15	LOC102611886	uncharacterized acetyltransferase At3g50280-like
102611887	-2.36583	5.91758e-13	LOC102611887	hypothetical protein
102611900	9.05237	4.83438e-30	LOC102611900	BAHD acyltransferase At5g47980-like
102611910	-10.3255	0.000455869	LOC102611910	auxin transporter-like protein 5
102611914	2.01646	4.86859e-26	LOC102611914	uncharacterized LOC102611914
102611918	2.00753	1.59184e-36	LOC102611918	myosin-14
102611919	-2.05899	0.000397304	LOC102611919	hypothetical protein
102611923	2.53006	0.0350186	LOC102611923	F-box protein CPR1-like
102611936	-6.02137	2.60821e-51	LOC102611936	ras-related protein RABA3
102611938	-2.73012	3.67001e-14	LOC102611938	pentatricopeptide repeat-containing protein At1g73710
102611945	-2.02276	2.14335e-34	LOC102611945	UDP-glycosyltransferase 83A1-like
102611951	3.28934	3.50915e-55	LOC102611951	uncharacterized LOC102611951
102611956	2.77812	6.53913e-51	LOC102611956	exocyst complex component SEC6-like
102611966	-4.48759	7.00114e-48	LOC102611966	hypothetical protein
102611967	-37.0632	1.2825e-42	LOC102611967	LRR receptor-like serine/threonine-protein kinase
102611968	-2.59415	7.012e-14	LOC102611968	probable galacturonosyltransferase 12
102611970	-4.57384	1.24809e-79	LOC102611970	6-hydroxynicotinate 3-monooxygenase-like
102611972	19.0106	6.18327e-35	LOC102611972	probable protein phosphatase 2C 8
102611978	-2.42164	1.48015e-33	LOC102611978	ribosome-binding ATPase YchF
102611981	-4.79107	1.76119e-122	LOC102611981	anthranilate N-methyltransferase-like
102611982	-2.01318	6.99207e-38	LOC102611982	probable zinc metalloprotease EGY1, chloroplastic
102611986	-3.3976	2.03732e-79	LOC102611986	omega-3 fatty acid desaturase, chloroplastic-like
102611992	-4.15676	2.92983e-12	LOC102611992	uncharacterized LOC102611992
102611994	-50.2673	2.01597e-11	LOC102611994	ethylene-responsive transcription factor ERF039
102611998	-3.22157	3.48177e-85	LOC102611998	uncharacterized LOC102611998
102612013	-41.6935	1.30598e-239	LOC102612013	protein MARD1
102612017	8.13324	3.02749e-106	LOC102612017	putative zinc finger protein At1g68190
102612020	-3.61949	5.12194e-35	LOC102612020	uncharacterized LOC102612020
102612022	-9.08417	1.2863e-81	LOC102612022	tubulin beta-1 chain
102612023	3.04468	1.56167e-05	LOC102612023	uncharacterized protein At3g49055
102612025	-2.67854	2.35849e-31	LOC102612025	histidine kinase 2
102612026	-2.02417	1.15153e-21	LOC102612026	50S ribosomal protein L12, chloroplastic
102612034	-4.48905	3.36204e-19	LOC102612034	leucine-rich repeat receptor-like serine/threonine-protein kinase BAM1
102612037	3.44155	0.00152732	LOC102612037	calmodulin-like protein 8
102612038	-27.9159	2.04937e-34	LOC102612038	probable serine/threonine-protein kinase PBL7
102612040	2.91449	6.31757e-32	LOC102612040	purine permease 1
102612043	2.06111	4.1348e-06	LOC102612043	protein SRG1-like
102612048	-4.55902	2.67865e-18	LOC102612048	mechanosensitive ion channel protein 10-like
102612058	-3.10796	4.89357e-21	LOC102612058	tubulin beta chain-like
102612059	5.33081	9.07603e-09	LOC102612059	probable alpha,alpha-trehalose-phosphate synthase [UDP-forming] 9
102612061	2.24508	0.00187306	LOC102612061	alpha/beta hydrolase domain-containing protein aho-3-like
102612065	-2.98511	8.02377e-22	LOC102612065	.
102612080	-4.15825	5.05286e-13	LOC102612080	uncharacterized LOC102612080
102612086	-11.2458	1.62646e-263	LOC102612086	glucan 1,3-beta-glucosidase A-like
102612087	3.71486	2.10037e-17	LOC102612087	protein SAR DEFICIENT 1-like
102612090	-2.64016	1.06109e-05	LOC102612090	probable LRR receptor-like serine/threonine-protein kinase At3g47570
102612092	-2.33947	4.33503e-10	LOC102612092	protein THYLAKOID ASSEMBLY 8, chloroplastic-like
102612097	-8.15176	1.61845e-17	LOC102612097	BURP domain-containing protein BNM2A-like
102612098	-2.29591	2.30523e-24	LOC102612098	lysM domain receptor-like kinase 3
102612109	-6.1116	3.11506e-14	LOC102612109	uncharacterized LOC102612109
102612113	-12.6675	7.0674e-26	LOC102612113	receptor-like protein 9a
102612118	-2.31317	4.45957e-11	LOC102612118	G-type lectin S-receptor-like serine/threonine-protein kinase At5g24080
102612123	-6.45796	2.48469e-44	LOC102612123	xyloglucan glycosyltransferase 4
102612129	-3.33961	0.0075594	LOC102612129	hypothetical protein
102612133	-6.51316	3.04238e-182	LOC102612133	rhodanese-like domain-containing protein 9, chloroplastic
102612135	-2.96858	1.02034e-21	LOC102612135	trihelix transcription factor GTL2
102612136	-6.07542	1.39909e-05	LOC102612136	protein RALF-like 33
102612137	-2.58573	2.73242e-26	LOC102612137	probable metal-nicotianamine transporter YSL5
102612140	2.10738	9.39667e-32	LOC102612140	E3 ubiquitin-protein ligase PRT1-like
102612143	-16.0855	6.79115e-96	LOC102612143	.
102612144	2.0186	5.07019e-35	LOC102612144	non-specific lipid-transfer protein-like 1
102612147	3.60126	1.27388e-97	LOC102612147	sugar transporter ERD6-like 6
102612150	-4.36413	5.55209e-08	LOC102612150	ABC transporter B family member 13-like
102612152	-5.58385	7.43769e-14	LOC102612152	.
102612154	2.95872	2.42183e-42	LOC102612154	pyrophosphate-energized vacuolar membrane proton pump
102612161	-2.72469	1.05835e-05	LOC102612161	probable protein phosphatase 2C 72
102612163	-6.80159	1.01214e-08	LOC102612163	galactinol--sucrose galactosyltransferase-like
102612164	-2.40259	2.94346e-29	LOC102612164	BTB/POZ and TAZ domain-containing protein 1-like
102612169	-2.70463	6.46354e-08	LOC102612169	probable disease resistance protein At5g63020
102612173	2.08498	1.68191e-17	LOC102612173	U-box domain-containing protein 4
102612175	-2.92401	1.31934e-05	LOC102612175	.
102612177	3.01355	7.48774e-22	LOC102612177	uncharacterized acetyltransferase At3g50280-like
102612178	-5.6945	1.55372e-11	LOC102612178	uncharacterized LOC102612178
102612188	-2.71416	0.000893306	LOC102612188	uncharacterized LOC102612188
102612191	-2.16863	0.00504333	LOC102612191	phosphoinositide phospholipase C 2-like
102612194	2.07481	1.13125e-34	LOC102612194	probable serine/threonine-protein kinase At1g54610
102612201	78.8688	0	LOC102612201	NAC domain-containing protein 72
102612203	-3.7044	0.000223506	LOC102612203	probable disease resistance protein At5g63020
102612205	2.01285	2.81675e-09	LOC102612205	U6 small nuclear RNA (adenine-(43)-N(6))-methyltransferase
102612207	-3.08008	1.37466e-15	LOC102612207	probable disease resistance protein At5g63020
102612208	2.04361	5.08046e-21	LOC102612208	cyclase-like protein 1
102612213	-2.69344	1.13284e-101	LOC102612213	probable xyloglucan endotransglucosylase/hydrolase protein 6
102612215	4.13764	4.41834e-170	LOC102612215	aspartyl protease family protein 1
102612217	-3.16041	2.38442e-61	LOC102612217	50S ribosomal protein L4, chloroplastic
102612222	-29.8137	1.79606e-182	LOC102612222	cyclopropane-fatty-acyl-phospholipid synthase-like
102612235	5.8407	2.03866e-222	LOC102612235	AAA-ATPase At2g46620
102612238	7.9259	4.96347e-170	LOC102612238	uncharacterized LOC102612238
102612245	4.54864	9.71409e-40	LOC102612245	probable WRKY transcription factor 23
102612250	5.12369	1.3978e-26	LOC102612250	GATA zinc finger domain-containing protein 7-like
102612260	-2.69303	3.62503e-16	LOC102612260	putative disease resistance protein RGA1
102612266	10.8206	1.29293e-18	LOC102612266	carotenoid cleavage dioxygenase 8 homolog B, chloroplastic-like
102612267	-4.84518	3.40486e-64	LOC102612267	6-hydroxynicotinate 3-monooxygenase-like
102612268	-14.4848	1.73331e-85	LOC102612268	endoglucanase 6
102612291	-3.05537	2.93883e-13	LOC102612291	probable disease resistance protein At5g63020
102612303	-2.96639	0.000381463	LOC102612303	glucan endo-1,3-beta-glucosidase 9
102612306	2.4139	8.00468e-28	LOC102612306	plastid-lipid-associated protein, chloroplastic
102612308	-11.2699	5.33026e-20	LOC102612308	feruloyl CoA ortho-hydroxylase 1
102612309	-3.76846	3.44745e-38	LOC102612309	zinc finger protein CONSTANS-LIKE 4
102612310	-14.7897	9.59006e-09	LOC102612310	uncharacterized N-acetyltransferase YoaA-like
102612313	-9.66586	4.05506e-15	LOC102612313	RING-H2 finger protein ATL16
102612322	4.03265	2.75261e-56	LOC102612322	oxalate--CoA ligase
102612331	-2.87861	2.35364e-11	LOC102612331	protein STICHEL
102612340	-3.61528	4.45929e-19	LOC102612340	receptor-like protein EIX1
102612347	2.43473	6.0317e-10	LOC102612347	receptor-like protein EIX1
102612349	4.468	5.48291e-135	LOC102612349	calcium-transporting ATPase 8, plasma membrane-type
102612354	-4.70891	2.00614e-07	LOC102612354	LRR receptor-like serine/threonine-protein kinase
102612357	-3.22485	2.72919e-15	LOC102612357	myosin-4
102612359	2.64283	6.4035e-07	LOC102612359	truncated transcription factor CAULIFLOWER A-like
102612361	-2.2639	0.000180426	LOC102612361	TMV resistance protein N-like
102612362	2.36321	1.93143e-12	LOC102612362	rhomboid-like protein 14, mitochondrial
102612369	-7.67639	8.84341e-29	LOC102612369	probable carboxylesterase 13
102612373	-4.25733	0.000296814	LOC102612373	laccase-17-like
102612381	2.49404	1.64739e-33	LOC102612381	caffeoylshikimate esterase
102612383	-5.52662	1.73553e-26	LOC102612383	structural maintenance of chromosomes protein 4
102612384	3.03751	1.58234e-18	LOC102612384	protein MICRORCHIDIA 7-like
102612389	3.26581	1.52663e-05	LOC102612389	.
102612391	-2.99747	2.74511e-28	LOC102612391	ferredoxin, root R-B2-like
102612395	-5.18296	4.63367e-32	LOC102612395	beta-galactosidase 10
102612399	3.83017	6.10404e-89	LOC102612399	auxin-responsive protein IAA26-like
102612405	-10.1679	1.58592e-117	LOC102612405	acyl-CoA-binding domain-containing protein 3-like
102612410	846.549	0	LOC102612410	stachyose synthase-like
102612417	2.692	6.09498e-63	LOC102612417	protein trichome birefringence-like 39
102612421	-2.69528	6.22713e-14	LOC102612421	probable aminotransferase TAT2
102612424	2.03655	7.6361e-05	LOC102612424	uncharacterized LOC102612424
102612425	13.1519	2.30144e-101	LOC102612425	probable galacturonosyltransferase-like 10
102612431	-3.0776	4.24096e-15	LOC102612431	receptor-like kinase TMK4
102612438	-9.85137	2.01622e-52	LOC102612438	.
102612439	2.27953	7.41959e-25	LOC102612439	REF/SRPP-like protein At3g05500
102612446	2.20488	6.42073e-16	LOC102612446	alpha-amylase
102612450	3.85834	5.3633e-179	LOC102612450	hypothetical protein
102612461	13.6884	3.80089e-134	LOC102612461	uncharacterized LOC102612461
102612463	10.0866	2.28276e-276	LOC102612463	glucan endo-1,3-beta-glucosidase 14-like
102612467	-104.525	4.74108e-50	LOC102612467	probable pectate lyase 18
102612475	-3.21185	1.59982e-57	LOC102612475	anthranilate N-methyltransferase-like
102612478	2.15618	9.48898e-37	LOC102612478	epoxide hydrolase A
102612488	-4.938	1.31631e-06	LOC102612488	aspartyl protease family protein At5g10770-like
102612494	-2.91853	3.93117e-21	LOC102612494	uncharacterized LOC102612494
102612497	2.01846	0.00668748	LOC102612497	hypothetical protein
102612502	-3.23302	3.27776e-09	LOC102612502	MATH domain and coiled-coil domain-containing protein At1g31390-like
102612503	-3.82074	8.5076e-31	LOC102612503	disease resistance protein RPS5-like
102612507	18.0204	2.90103e-25	LOC102612507	cyclase-like protein 1
102612508	4.84993	1.32928e-20	LOC102612508	15-hydroxyprostaglandin dehydrogenase [NAD(+)]-like
102612514	2.78159	1.83901e-83	LOC102612514	uncharacterized LOC102612514
102612518	2.14463	9.29114e-38	LOC102612518	amyloid beta A4 precursor protein-binding family B member 1-interacting protein
102612519	-3.05655	7.63138e-07	LOC102612519	abnormal spindle-like microcephaly-associated protein homolog
102612520	-2.65746	2.37545e-13	LOC102612520	uncharacterized GPI-anchored protein At3g06035-like
102612529	-2.19625	4.95554e-06	LOC102612529	growth-regulating factor 6
102612535	3.97162	1.32432e-22	LOC102612535	glucuronokinase 1
102612541	2.71522	4.0328e-58	LOC102612541	neutral/alkaline invertase 3, chloroplastic-like
102612554	-3.64154	3.33167e-64	LOC102612554	thioredoxin M-type, chloroplastic-like
102612558	2.45752	1.32561e-56	LOC102612558	bZIP transcription factor 60
102612569	2.1313	1.06725e-30	LOC102612569	uncharacterized LOC102612569
102612577	-17.7521	8.82525e-18	LOC102612577	peroxidase 21
102612583	2.15635	0.0120444	LOC102612583	crooked neck-like protein 1
102612586	2.16256	7.51761e-29	LOC102612586	hypothetical protein
102612592	-4.29747	9.47436e-34	LOC102612592	protein FAR1-RELATED SEQUENCE 6-like
102612600	2.51008	4.94183e-06	LOC102612600	transcription factor MYB4-like
102612603	2.0146	0.00122807	LOC102612603	lysM domain receptor-like kinase 4
102612606	-3.6716	5.48052e-43	LOC102612606	oligopeptide transporter 3
102612610	2.18005	8.9986e-37	LOC102612610	galactokinase
102612611	-2.60338	1.28058e-09	LOC102612611	glucan endo-1,3-beta-glucosidase 4
102612618	-5.34297	1.47145e-100	LOC102612618	peptidyl-prolyl cis-trans isomerase FKBP13, chloroplastic
102612623	-9.12136	1.69113e-27	LOC102612623	UPF0496 protein At3g49070
102612626	-2.09795	1.21786e-27	LOC102612626	protein trichome birefringence-like 25
102612633	-2.66896	1.8873e-55	LOC102612633	2-C-methyl-D-erythritol 4-phosphate cytidylyltransferase, chloroplastic
102612636	-9.80499	2.13068e-12	LOC102612636	probable disease resistance RPP8-like protein 2
102612645	-3.78895	8.37451e-25	LOC102612645	tropinone reductase homolog
102612646	4.10104	9.35207e-165	LOC102612646	protein DETOXIFICATION 27
102612649	2.42837	5.38411e-56	LOC102612649	uncharacterized LOC102612649
102612657	-3.49003	3.22649e-06	LOC102612657	thermospermine synthase ACAULIS5
102612660	-22.6445	2.23766e-144	LOC102612660	subtilisin-like protease SBT1.8
102612670	4.18217	2.1086e-87	LOC102612670	purple acid phosphatase 15
102612678	-5.07025	6.77786e-08	LOC102612678	uncharacterized LOC102612678
102612685	2.69018	8.68834e-56	LOC102612685	uncharacterized LOC102612685
102612686	-29.3191	0	LOC102612686	aquaporin NIP2-1-like
102612688	3.2984	8.64958e-27	LOC102612688	uncharacterized LOC102612688
102612694	-2.49305	7.48297e-11	LOC102612694	caffeic acid 3-O-methyltransferase-like
102612696	-3.3184	0.0056935	LOC102612696	uncharacterized LOC102612696
102612701	2.87577	2.54334e-16	LOC102612701	hexokinase-1-like
102612703	-3.17485	8.21854e-54	LOC102612703	inactive protein kinase SELMODRAFT_444075
102612706	3.76932	3.36453e-05	LOC102612706	uncharacterized protein At4g38062
102612712	-2.19407	6.30786e-30	LOC102612712	epoxide hydrolase A-like
102612715	2.16707	3.47768e-19	LOC102612715	uncharacterized LOC102612715
102612716	3.36872	1.49849e-20	LOC102612716	hypothetical protein
102612720	2.3037	2.12568e-16	LOC102612720	hypothetical protein
102612728	-2.06793	9.27271e-12	LOC102612728	ABC transporter G family member 15
102612734	-2.02727	3.99022e-20	LOC102612734	phosphoribulokinase, chloroplastic
102612738	2.16626	3.5778e-54	LOC102612738	annexin D5-like
102612746	-18.6292	6.4545e-21	LOC102612746	.
102612755	-2.1223	0.0039815	LOC102612755	E3 ubiquitin-protein ligase RNF144B-like
102612760	-2.11879	7.0676e-12	LOC102612760	disease resistance RPP13-like protein 4
102612761	-19.7219	3.62166e-63	LOC102612761	(E)-beta-farnesene synthase-like
102612763	4.987	1.42695e-101	VPE	vacuolar-processing enzyme-like
102612764	2.22384	0.00201777	LOC102612764	probable ADP-ribosylation factor GTPase-activating protein AGD14
102612766	-6.01127	4.27059e-56	LOC102612766	tryptophan aminotransferase-related protein 2
102612776	-4.04401	1.08593e-56	LOC102612776	caffeic acid 3-O-methyltransferase 1-like
102612778	-31.4181	1.11219e-88	LOC102612778	protein LONGIFOLIA 1
102612783	-109.727	6.1815e-253	LOC102612783	uncharacterized LOC102612783
102612790	2.62389	3.89443e-65	LOC102612790	uncharacterized LOC102612790
102612791	-22.0155	2.23397e-24	LOC102612791	aspartyl protease family protein At5g10770
102612793	-2.44002	7.89904e-07	LOC102612793	polygalacturonase 1 beta-like protein 3
102612796	-2.18646	0.000974083	LOC102612796	uncharacterized LOC102612796
102612803	-3.05338	5.52814e-65	LOC102612803	ACT domain-containing protein ACR9
102612804	-3.25913	0.00104326	LOC102612804	ABC transporter G family member 9-like
102612810	-16.1305	2.06181e-39	LOC102612810	uncharacterized LOC102612810
102612816	8.17865	1.30876e-237	LOC102612816	MLO-like protein 6
102612820	-5.40062	6.92857e-65	LOC102612820	15.4 kDa class V heat shock protein
102612834	-2.07577	5.37074e-15	LOC102612834	vegetative cell wall protein gp1
102612842	-4.74241	1.52654e-110	LOC102612842	glutamate decarboxylase-like
102612843	-4.00555	6.89112e-116	LOC102612843	probable plastid-lipid-associated protein 12, chloroplastic
102612847	-5.10964	8.5667e-27	LOC102612847	putative disease resistance protein RGA3
102612849	-3.4017	0.00953856	LOC102612849	uncharacterized LOC102612849
102612852	-2.17984	6.35342e-06	LOC102612852	uncharacterized LOC102612852
102612854	2.97102	5.32733e-90	LOC102612854	oxysterol-binding protein-related protein 1C
102612865	2.553	1.06119e-25	LOC102612865	G-type lectin S-receptor-like serine/threonine-protein kinase At1g11410
102612869	-2.31374	1.97865e-14	LOC102612869	uncharacterized LOC102612869
102612876	2.26258	0.00611346	LOC102612876	sugar transporter ERD6-like 7
102612878	2.63709	8.71221e-28	LOC102612878	polyubiquitin
102612879	-2.30989	5.28281e-14	LOC102612879	L-type lectin-domain containing receptor kinase VIII.1
102612881	2.21721	3.68233e-24	LOC102612881	protein ROS1
102612883	-23.2891	4.01554e-110	LOC102612883	sulfated surface glycoprotein 185-like
102612887	4.42392	4.24253e-09	LOC102612887	uncharacterized LOC102612887
102612891	2.9229	3.60973e-116	LOC102612891	dynamin-related protein 1E
102612892	4.69054	1.32716e-41	LOC102612892	type III polyketide synthase A
102612894	-4.77489	3.34008e-14	LOC102612894	protein S-acyltransferase 8-like
102612905	-3.2604	2.4006e-06	LOC102612905	geraniol 8-hydroxylase-like
102612907	2.39879	1.96214e-07	LOC102612907	UPF0481 protein At3g47200-like
102612910	25.5813	0	LOC102612910	salicylic acid-binding protein 2-like
102612916	2.18494	3.14282e-28	LOC102612916	uncharacterized LOC102612916
102612920	-15.0046	1.32629e-06	LOC102612920	putative ribosomal-protein-alanine acetyltransferase
102612922	-6.10652	6.83076e-36	LOC102612922	probable LRR receptor-like serine/threonine-protein kinase At4g20940
102612931	2.17394	8.8328e-20	LOC102612931	UDP-glycosyltransferase 74G1-like
102612935	-2.18119	8.36488e-13	LOC102612935	hydroquinone glucosyltransferase
102612959	-2.78211	2.07358e-34	LOC102612959	uncharacterized LOC102612959
102612965	4.55829	8.24451e-92	LOC102612965	ethylene-responsive transcription factor ERF061
102612967	2.96193	1.40156e-11	LOC102612967	LOB domain-containing protein 27-like
102612973	3.83232	3.52285e-63	LOC102612973	crocetin glucosyltransferase, chloroplastic-like
102612975	-5.69712	8.17838e-05	LOC102612975	S-norcoclaurine synthase-like
102612976	4.04395	1.95383e-137	LOC102612976	uncharacterized LOC102612976
102612978	-4.36768	0.000430863	LOC102612978	probable carboxylesterase 12
102612985	-5.13162	1.82662e-127	LOC102612985	magnesium-protoporphyrin IX monomethyl ester [oxidative] cyclase, chloroplastic
102612988	-4.11314	6.91833e-52	LOC102612988	ribulose bisphosphate carboxylase small chain, chloroplastic-like
102612989	4.90702	5.27478e-93	LOC102612989	amino acid transporter AVT1I-like
102612991	2.54784	1.08392e-06	LOC102612991	uncharacterized LOC102612991
102612995	-7.85584	0	LOC102612995	probable carotenoid cleavage dioxygenase 4, chloroplastic
102613003	-3.10565	2.23651e-24	LOC102613003	uncharacterized LOC102613003
102613011	3.15976	9.53063e-100	LOC102613011	homeobox-leucine zipper protein HAT22
102613020	-7.6335	1.54141e-24	LOC102613020	calcium-binding protein KRP1
102613028	-2.00003	7.24259e-11	LOC102613028	uncharacterized LOC102613028
102613031	-6.59208	2.02756e-06	LOC102613031	uncharacterized LOC102613031
102613037	-5.5052	6.2623e-79	LOC102613037	uncharacterized LOC102613037
102613038	-6.09404	1.11749e-05	LOC102613038	probable pectinesterase 15
102613039	-3.75481	2.79572e-06	LOC102613039	ABC transporter G family member 13-like
102613043	-2.16673	0.0290505	LOC102613043	uncharacterized LOC102613043
102613046	16.5827	2.82966e-193	LOC102613046	probable calcium-binding protein CML11
102613058	-2.85759	6.40283e-83	LOC102613058	photosystem I chlorophyll a/b-binding protein 5, chloroplastic
102613064	-5.78947	2.07358e-75	LOC102613064	probable receptor-like serine/threonine-protein kinase At5g57670
102613065	-2.10281	0.0395727	LOC102613065	uncharacterized LOC102613065
102613066	-2.88674	1.71009e-24	LOC102613066	uncharacterized LOC102613066
102613074	-2.29237	2.686e-26	LOC102613074	aldehyde dehydrogenase family 2 member B4, mitochondrial
102613076	-2.226	8.34505e-07	LOC102613076	phosphopantothenoylcysteine decarboxylase subunit VHS3-like
102613089	-3.70382	1.19864e-45	LOC102613089	probable inactive receptor kinase At5g58300
102613092	-5.28647	2.3839e-34	LOC102613092	serine/threonine-protein kinase D6PKL2
102613096	-30.274	9.98269e-67	LOC102613096	polygalacturonase 1 beta-like protein 3
102613099	2.10096	1.0137e-40	LOC102613099	UV-B-induced protein At3g17800, chloroplastic-like
102613100	-3.44215	0.00411349	LOC102613100	uncharacterized LOC102613100
102613108	-19.8023	6.01704e-35	LOC102613108	cyclin-D3-1
102613109	-5.9412	2.4186e-41	LOC102613109	BURP domain-containing protein BNM2A-like
102613114	13.4574	2.01771e-285	LOC102613114	late embryogenesis abundant protein D-29
102613117	-2.02507	6.35739e-11	LOC102613117	zinc finger MYND domain-containing protein 15
102613118	10.9861	1.63967e-07	LOC102613118	agamous-like MADS-box protein AGL28
102613119	-10.4547	2.27361e-125	LOC102613119	auxin-responsive protein IAA14
102613120	-2.8018	8.03653e-57	LOC102613120	probable LRR receptor-like serine/threonine-protein kinase At1g56140
102613121	2.26598	6.34034e-18	LOC102613121	WD repeat-containing protein 26 homolog
102613133	3.46098	3.5964e-92	LOC102613133	uncharacterized LOC102613133
102613136	-4.44822	8.87845e-25	LOC102613136	methanol O-anthraniloyltransferase-like
102613141	2.26379	1.80053e-43	LOC102613141	uncharacterized LOC102613141
102613154	2.92546	4.0565e-27	LOC102613154	ras-related protein Rab7
102613155	-4.9058	1.40247e-17	LOC102613155	lachrymatory-factor synthase-like
102613159	-2.04102	3.8882e-17	LOC102613159	uncharacterized LOC102613159
102613164	2.12052	1.02364e-11	LOC102613164	receptor-like serine/threonine-protein kinase SD1-8
102613167	17.953	1.48127e-35	LOC102613167	meiotic recombination protein SPO11-2
102613173	-2.31129	5.43874e-39	LOC102613173	cilia- and flagella-associated protein 91
102613176	-11.8362	1.4717e-55	LOC102613176	probable inactive patatin-like protein 9
102613178	-6.43434	2.50504e-111	LOC102613178	hydroquinone glucosyltransferase-like
102613182	-2.07463	0.0353778	LOC102613182	putative receptor-like protein kinase At3g47110
102613184	-2.26594	1.51042e-12	LOC102613184	serine carboxypeptidase-like 40
102613186	-5.6129	2.29777e-12	LOC102613186	EG45-like domain containing protein
102613191	-6.0981	9.41491e-21	LOC102613191	nitrate regulatory gene2 protein
102613197	-3.24487	0.0103325	LOC102613197	citrate-binding protein-like
102613200	-7.22059	0.00132965	LOC102613200	probable LRR receptor-like serine/threonine-protein kinase At3g47570
102613214	3.95984	2.32284e-18	LOC102613214	17.4 kDa class I heat shock protein-like
102613216	2.05644	7.5803e-45	LOC102613216	protein PYRICULARIA ORYZAE RESISTANCE 21-like
102613219	3.45611	2.38548e-59	LOC102613219	calcyclin-binding protein
102613233	6.06336	3.82634e-130	UGT3	UDP-glycosyltransferase 74G1
102613236	-3.77047	1.41779e-107	LOC102613236	hydroquinone glucosyltransferase
102613237	-2.46444	0.00615774	LOC102613237	glucan endo-1,3-beta-glucosidase, acidic-like
102613238	-3.41037	5.97133e-58	LOC102613238	protein ABIL2
102613241	-17.7239	1.5599e-63	LOC102613241	(R)-limonene synthase 1, chloroplastic
102613245	-3.56423	9.14286e-05	LOC102613245	dirigent protein 22
102613248	3.04544	3.93512e-16	LOC102613248	putative clathrin assembly protein At4g40080
102613250	-3.02839	2.2905e-38	LOC102613250	putative disease resistance protein RGA3
102613255	2.59664	5.36876e-55	LOC102613255	homogentisate 1,2-dioxygenase
102613259	-13.2727	6.86785e-12	LOC102613259	.
102613268	2.86358	5.96975e-28	LOC102613268	zinc finger protein BRUTUS-like At1g18910
102613271	2.02287	0.000555913	LOC102613271	probable transcriptional regulator SLK3
102613275	-3.38158	0.00237185	LOC102613275	glucan endo-1,3-beta-D-glucosidase
102613281	-3.78557	2.47839e-49	LOC102613281	RING-H2 finger protein ATL64-like
102613286	-18.8945	1.95908e-50	LOC102613286	protein LURP-one-related 10-like
102613290	13.7989	4.53312e-24	LOC102613290	amino acid transporter AVT1I-like
102613291	2.02288	1.23097e-38	LOC102613291	hypothetical protein
102613292	4.59383	8.4933e-26	LOC102613292	probable calcium-binding protein CML16
102613299	-4.09007	7.86126e-07	LOC102613299	uncharacterized LOC102613299
102613307	2.12861	1.27458e-60	LOC102613307	protein LNK3
102613315	-4.35145	1.43151e-41	LOC102613315	hypothetical protein
102613319	2.72384	2.61269e-10	LOC102613319	G-type lectin S-receptor-like serine/threonine-protein kinase B120
102613321	-2.87008	4.01644e-51	LOC102613321	receptor-like protein 13
102613323	-3.25304	0.00408386	LOC102613323	hypothetical protein
102613330	3.19822	5.55041e-05	LOC102613330	UPF0481 protein At3g47200-like
102613332	-5.18936	2.65484e-148	LOC102613332	indole-3-acetic acid-amido synthetase GH3.10
102613343	2.26574	9.20818e-09	LOC102613343	dolichol-phosphate mannose synthase subunit 2
102613346	2.76308	1.02609e-34	LOC102613346	tafazzin
102613347	3.29637	0.00291957	LOC102613347	GATA transcription factor 15
102613350	-3.92572	2.87762e-48	LOC102613350	tropinone reductase homolog
102613358	-3.3489	6.99986e-73	LOC102613358	carboxymethylenebutenolidase homolog
102613366	2.31413	3.6365e-20	LOC102613366	peptidyl-prolyl cis-trans isomerase-like
102613368	2.42312	7.12648e-34	LOC102613368	malonyl-CoA:anthocyanidin 5-O-glucoside-6''-O-malonyltransferase-like
102613369	8.81396	9.33265e-16	LOC102613369	uncharacterized LOC102613369
102613373	59.291	0	LOC102613373	U-box domain-containing protein 19-like
102613377	-2.92295	5.02256e-05	LOC102613377	uncharacterized LOC102613377
102613379	8.01316	1.95575e-263	LOC102613379	probable E3 ubiquitin-protein ligase RNF217
102613382	-11.648	6.11656e-10	LOC102613382	probable membrane-associated kinase regulator 4
102613385	3.98806	0.000111963	LOC102613385	thaumatin-like protein
102613389	-4.39874	5.40405e-07	LOC102613389	uncharacterized LOC102613389
102613393	-8.91537	4.07918e-78	LOC102613393	probable glucan endo-1,3-beta-glucosidase A6
102613401	-2.01528	4.45402e-09	LOC102613401	uncharacterized LOC102613401
102613403	-12.5554	9.50715e-26	LOC102613403	transcription initiation factor TFIID subunit 15
102613404	-6.75825	7.81462e-29	LOC102613404	receptor kinase-like protein Xa21
102613406	-10.2509	1.23947e-08	LOC102613406	organ-specific protein S2-like
102613408	-16.3618	1.75503e-38	LOC102613408	uncharacterized LOC102613408
102613419	3.45319	1.25428e-49	LOC102613419	OTU domain-containing protein DDB_G0284757
102613425	-4.93825	0.000819621	LOC102613425	uncharacterized LOC102613425
102613429	-2.59941	6.37004e-16	LOC102613429	protein XRI1-like
102613447	-37.3302	1.84417e-182	LOC102613447	probable O-methyltransferase 3
102613448	-14.9068	5.00588e-126	LOC102613448	(E)-beta-farnesene synthase-like
102613460	-2.28924	0.000116854	LOC102613460	ARM REPEAT PROTEIN INTERACTING WITH ABF2
102613465	-4.51824	8.97445e-29	LOC102613465	receptor-like protein 13
102613469	2.68874	0.000708714	LOC102613469	LOB domain-containing protein 40
102613470	5.49815	7.55925e-50	CYP707A1	abscisic acid 8'-hydroxylase 1-like
102613473	2.10155	1.94511e-35	LOC102613473	hypothetical protein
102613475	-2.28227	3.35651e-45	LOC102613475	probable plastid-lipid-associated protein 8, chloroplastic
102613476	5.75481	5.30853e-102	LOC102613476	probable galacturonosyltransferase-like 9
102613482	-2.81611	0.0011302	LOC102613482	protein SHOOT GRAVITROPISM 5
102613483	-13.0977	5.61373e-191	LOC102613483	beta-amyrin 11-oxidase-like
102613488	-24.3958	2.80636e-33	LOC102613488	cell wall / vacuolar inhibitor of fructosidase 2
102613489	-2.00442	2.89112e-16	LOC102613489	methionine--tRNA ligase, chloroplastic/mitochondrial
102613490	-2.72953	8.15069e-23	LOC102613490	probable chalcone--flavonone isomerase 3
102613492	-3.25448	4.75959e-37	LOC102613492	auxin transporter-like protein 2
102613503	26.7937	0	LOC102613503	salicylic acid-binding protein 2-like
102613504	4.99011	2.36487e-208	LOC102613504	putative E3 ubiquitin-protein ligase XBAT31
102613506	3.12955	5.63135e-22	LOC102613506	UDP-glycosyltransferase 87A1-like
102613510	-3.91625	6.71645e-40	LOC102613510	katanin p60 ATPase-containing subunit A-like 2
102613519	-3.50669	2.14614e-14	LOC102613519	uncharacterized GPI-anchored protein At4g28100
102613521	-5.55811	9.15147e-12	LOC102613521	E3 ubiquitin-protein ligase bre1-like
102613522	2.74522	8.5078e-27	LOC102613522	probable WRKY transcription factor 46
102613523	-4.3899	0.00147208	LOC102613523	glucan endo-1,3-beta-glucosidase-like
102613525	-5.62399	7.80748e-52	LOC102613525	uncharacterized LOC102613525
102613530	-6.35663	1.05262e-179	LOC102613530	protein YLS3
102613538	4.91493	3.37921e-258	LOC102613538	NAC domain-containing protein 2
102613540	-5.76092	6.24036e-05	LOC102613540	zinc-finger homeodomain protein 5
102613543	3.41617	1.89698e-17	LOC102613543	probable receptor-like serine/threonine-protein kinase At5g57670
102613544	2.00868	0.0446351	LOC102613544	pumilio homolog 1-like
102613548	-5.83648	1.05436e-119	LOC102613548	hypothetical protein
102613549	-3.31866	4.66223e-07	LOC102613549	disease resistance protein At4g27190-like
102613560	4.60042	1.18402e-208	LOC102613560	uncharacterized LOC102613560
102613569	2.66007	6.24184e-23	LOC102613569	bifunctional epoxide hydrolase 2-like
102613573	-2.48324	3.5351e-17	LOC102613573	protein LURP-one-related 15-like
102613574	-5.2387	1.96434e-17	LOC102613574	uncharacterized LOC102613574
102613576	-5.4834	1.34795e-11	LOC102613576	PI-PLC X domain-containing protein At5g67130-like
102613577	2.8835	1.4904e-54	LOC102613577	uncharacterized LOC102613577
102613581	2.32537	1.30099e-62	LOC102613581	UDP-D-apiose/UDP-D-xylose synthase 2
102613588	-2.92412	1.41647e-28	LOC102613588	protein EXORDIUM-like 5
102613589	-3.15414	8.90182e-17	LOC102613589	coumarin 8-geranyltransferase 1b, chloroplastic-like
102613590	-5.47141	3.59397e-82	LOC102613590	hippocampus abundant transcript-like protein 1
102613592	-3.97149	5.25515e-05	LOC102613592	uncharacterized LOC102613592
102613600	-22.6671	0	LOC102613600	auxin response factor 4
102613608	-6.08811	5.6572e-20	LOC102613608	protein FANTASTIC FOUR 3-like
102613611	-5.9738	3.89794e-08	LOC102613611	receptor-like protein 9a
102613617	2.03209	1.15625e-35	LOC102613617	syntaxin-71
102613628	-2.4891	1.32136e-11	LOC102613628	CSC1-like protein At1g32090
102613635	2.02993	1.61796e-27	LOC102613635	importin subunit alpha-1b
102613638	-2.13448	6.52568e-05	LOC102613638	uncharacterized LOC102613638
102613639	2.06915	2.62629e-25	LOC102613639	CSC1-like protein RXW8
102613652	-3.57626	3.67483e-28	LOC102613652	formin BNI1
102613657	7.08546	1.26444e-46	LOC102613657	hypothetical protein
102613661	4.23196	1.22916e-28	LOC102613661	uclacyanin 1
102613665	2.03293	4.34761e-29	LOC102613665	COP9 signalosome complex subunit 7-like
102613672	-4.62227	1.16178e-45	LOC102613672	hydroquinone glucosyltransferase-like
102613673	3.76664	1.24862e-137	LOC102613673	ankyrin repeat-containing protein At5g02620-like
102613675	2.15924	1.27132e-12	LOC102613675	protein NRT1/ PTR FAMILY 8.1-like
102613676	6.34712	9.88104e-43	LOC102613676	protein DOG1-like 4
102613681	3.4592	1.95458e-70	LOC102613681	E3 ubiquitin-protein ligase MPSR1
102613687	2.16499	1.55318e-24	LOC102613687	protein FRIGIDA
102613688	3.40523	6.81464e-100	LOC102613688	acyl-coenzyme A oxidase 2, peroxisomal
102613694	-2.06309	2.04391e-18	LOC102613694	indole-3-acetaldehyde oxidase-like
102613695	-2.48037	2.4638e-76	LOC102613695	hypothetical protein
102613699	4.80025	1.15918e-87	LOC102613699	probable WRKY transcription factor 48
102613703	3.86376	2.78067e-30	LOC102613703	condensin-2 complex subunit D3
102613706	-20.7053	5.07441e-23	LOC102613706	leucine-rich repeat receptor-like protein kinase TDR
102613716	-8.263	4.14198e-96	LOC102613716	uncharacterized LOC102613716
102613717	-3.8195	7.36186e-08	LOC102613717	uncharacterized LOC102613717
102613720	3.32578	4.68693e-40	LOC102613720	uncharacterized LOC102613720
102613727	6.84113	1.42412e-09	LOC102613727	protein DOG1-like 4
102613731	-37.5054	3.46136e-57	LOC102613731	(-)-germacrene D synthase-like
102613740	-3.13239	6.59389e-18	LOC102613740	probable LRR receptor-like serine/threonine-protein kinase At1g63430
102613742	-8.45306	3.41956e-12	LOC102613742	ras-related protein RABA3-like
102613746	5.74552	4.74946e-19	LOC102613746	receptor-like serine/threonine-protein kinase At1g78530
102613752	2.69818	6.31083e-74	LOC102613752	probable UDP-N-acetylglucosamine--peptide N-acetylglucosaminyltransferase SEC
102613757	-2.60172	2.48448e-18	LOC102613757	uncharacterized LOC102613757
102613759	-3.59489	2.89657e-30	LOC102613759	platelet binding protein GspB
102613760	14.6786	1.44163e-13	LOC102613760	NDR1/HIN1-like protein 6
102613762	-2.62415	4.27492e-14	LOC102613762	serine/arginine-rich splicing factor 4-like
102613763	-2.0399	5.41204e-21	LOC102613763	ABC transporter G family member 34-like
102613766	2.91287	4.78762e-74	LOC102613766	ATP-dependent zinc metalloprotease FTSH 6, chloroplastic-like
102613772	6.43764	8.72269e-220	LOC102613772	ninja-family protein AFP2
102613777	-7.00423	1.45939e-62	LOC102613777	beta-amyrin 11-oxidase-like
102613779	-2.28824	4.38871e-51	LOC102613779	adenylosuccinate synthetase 2, chloroplastic-like
102613781	-2.59628	2.59552e-25	LOC102613781	hypothetical protein
102613783	-3.46951	3.44987e-38	LOC102613783	COP1-interacting protein 7
102613784	-2.37654	7.93594e-26	LOC102613784	RING-H2 finger protein ATL74
102613787	-6.49906	7.37728e-05	LOC102613787	hypothetical protein
102613788	-4.69389	4.43367e-44	LOC102613788	beta-amyrin 28-oxidase-like
102613789	12.1113	0	LOC102613789	protein NUCLEAR FUSION DEFECTIVE 4
102613793	2.19009	1.58459e-19	LOC102613793	peroxisomal (S)-2-hydroxy-acid oxidase GLO4-like
102613797	-2.20978	0.000833203	LOC102613797	uncharacterized protein At3g17950-like
102613803	-2.94577	2.83558e-19	LOC102613803	WAT1-related protein At5g07050-like
102613804	-8.7079	1.3944e-76	LOC102613804	trans-resveratrol di-O-methyltransferase-like
102613809	2.23323	0.000130449	LOC102613809	UDP-glycosyltransferase 74E2-like
102613812	2.74508	4.695e-30	LOC102613812	probable serine/threonine-protein kinase WNK11
102613813	-2.74746	1.00113e-16	LOC102613813	uncharacterized LOC102613813
102613822	-3.09699	0.00310258	LOC102613822	.
102613838	5.98716	1.23498e-105	LOC102613838	calcium-binding protein CML39-like
102613839	-8.07502	2.04409e-15	LOC102613839	protein RADIALIS-like 3
102613845	-2.21093	0.0275704	LOC102613845	EG45-like domain containing protein
102613859	-2.98527	2.87191e-05	LOC102613859	scarecrow-like protein 28
102613860	2.12202	9.91388e-27	LOC102613860	probable galacturonosyltransferase 11
102613864	5.78496	1.04375e-13	LOC102613864	potassium transporter 5
102613870	-4.49138	1.37266e-27	LOC102613870	cytochrome P450 85A
102613888	7.34163	1.36129e-142	LOC102613888	hypothetical protein
102613890	-5.20564	1.72647e-46	LOC102613890	geraniol 8-hydroxylase-like
102613891	2.72873	0.000236361	LOC102613891	putative disease resistance protein At4g11170
102613893	4.22771	1.26152e-08	LOC102613893	protein NETWORKED 2D
102613902	2.43874	5.53104e-40	LOC102613902	protein phosphatase 2C 70
102613906	3.39299	0.000144713	LOC102613906	.
102613907	-3.2442	1.97219e-09	LOC102613907	probable xyloglucan endotransglucosylase/hydrolase protein 5
102613912	-4.75203	2.12299e-06	LOC102613912	uncharacterized GPI-anchored protein At1g61900-like
102613917	4.98907	3.44379e-16	LOC102613917	putative receptor-like protein kinase At3g47110
102613923	-4.34586	1.35022e-63	LOC102613923	chlorophyll a-b binding protein 8, chloroplastic
102613929	-17.4276	3.71495e-46	LOC102613929	serine/threonine-protein kinase Nek1-like
102613931	2.37861	1.60807e-36	LOC102613931	chaperone protein DnaJ
102613933	-2.94071	1.64639e-09	LOC102613933	uncharacterized LOC102613933
102613938	2.54689	1.3193e-27	LOC102613938	uncharacterized LOC102613938
102613962	-13.9529	6.89065e-71	LOC102613962	caffeic acid 3-O-methyltransferase 1-like
102613963	3.69011	3.91437e-29	LOC102613963	glucan endo-1,3-beta-glucosidase 8-like
102613965	2.25958	5.49407e-58	LOC102613965	ras GTPase-activating protein-binding protein 2
102613968	-3.51854	6.59155e-24	LOC102613968	hydroquinone glucosyltransferase-like
102613970	2.80614	5.59043e-41	LOC102613970	phosphoinositide phosphatase SAC8
102613972	-5.55113	8.10879e-91	LOC102613972	uncharacterized LOC102613972
102613973	-2.19667	1.29656e-09	LOC102613973	delta(14)-sterol reductase
102613978	2.97735	0.0265609	LOC102613978	putative calcium-transporting ATPase 11, plasma membrane-type
102613980	-4.7736	2.63308e-15	LOC102613980	protein HOTHEAD
102613981	-12.3388	0	LOC102613981	aspartyl protease family protein At5g10770
102613984	8.88662	4.96908e-18	LOC102613984	formin-like protein 4
102613985	-2.03462	0.0237187	LOC102613985	pentatricopeptide repeat-containing protein At4g33990-like
102613992	-2.19338	0.0446538	LOC102613992	uncharacterized LOC102613992
102613995	-4.4143	1.54495e-21	LOC102613995	abscisic-aldehyde oxidase-like
102613996	12.5406	2.43473e-163	LOC102613996	salicylic acid-binding protein 2-like
102613997	15.3596	0	LOC102613997	salicylate carboxymethyltransferase
102613998	-2.23218	5.05573e-20	LOC102613998	pentatricopeptide repeat-containing protein At4g16390, chloroplastic
102614004	3.39293	9.0103e-32	LOC102614004	receptor-like serine/threonine-protein kinase SD1-8
102614006	2.87837	8.75577e-36	LOC102614006	probable mitochondrial adenine nucleotide transporter BTL1
102614007	2.3978	3.25184e-05	LOC102614007	protein DETOXIFICATION 40
102614009	-2.27553	5.91911e-54	LOC102614009	probable LRR receptor-like serine/threonine-protein kinase At1g56140
102614013	29.1565	4.46809e-32	LOC102614013	U-box domain-containing protein 21-like
102614017	-2.60412	2.3657e-08	LOC102614017	uncharacterized LOC102614017
102614028	4.63794	4.06098e-66	LOC102614028	RING-H2 finger protein ATL11-like
102614042	2.61958	1.21585e-15	LOC102614042	polyol transporter 5
102614043	-3.28189	3.24401e-05	LOC102614043	mavicyanin
102614057	2.03733	4.22239e-17	LOC102614057	pentatricopeptide repeat-containing protein At5g18390, mitochondrial
102614061	2.00812	6.45835e-07	LOC102614061	putative leucine-rich repeat-containing protein DDB_G0290503
102614064	9.55639	4.16491e-115	LOC102614064	ABC transporter G family member 34-like
102614071	2.21428	3.0713e-52	LOC102614071	neurochondrin
102614075	3.64601	1.89289e-19	LOC102614075	putative G3BP-like protein
102614076	-2.60136	2.27106e-07	LOC102614076	homocysteine S-methyltransferase 1
102614081	-4.13791	7.37997e-22	LOC102614081	beta-amyrin 11-oxidase-like
102614082	2.84605	2.71932e-21	LOC102614082	ribonucleoside-diphosphate reductase small chain-like
102614089	-2.41535	9.02012e-09	LOC102614089	rop guanine nucleotide exchange factor 5
102614090	-2.61933	3.0789e-11	LOC102614090	F-box/kelch-repeat protein At3g23880
102614091	2.52504	1.38353e-33	LOC102614091	uncharacterized LOC102614091
102614092	-2.25448	1.29039e-05	LOC102614092	receptor kinase-like protein Xa21
102614093	2.89665	1.203e-14	LOC102614093	protein CHROMATIN REMODELING 25
102614097	-2.88224	7.96238e-15	LOC102614097	uncharacterized LOC102614097
102614100	2.04277	0.000205729	LOC102614100	uncharacterized LOC102614100
102614102	-3.13866	0.00394581	LOC102614102	chitinase 2-like
102614104	-2.36892	1.12702e-08	LOC102614104	cyclin-dependent protein kinase inhibitor SMR3-like
102614111	-2.84011	2.30062e-20	LOC102614111	patatin-like protein 1
102614114	-3.55822	8.46815e-11	LOC102614114	MLP-like protein 34
102614115	3.71264	1.16002e-12	LOC102614115	ethylene-responsive transcription factor CRF4
102614119	-2.40409	2.83216e-07	LOC102614119	protein NUCLEAR FUSION DEFECTIVE 6, chloroplastic/mitochondrial-like
102614138	2.74912	3.44848e-37	LOC102614138	septum-promoting GTP-binding protein 1
102614141	-16.1347	5.67477e-26	LOC102614141	.
102614144	-6.33671	9.60601e-21	LOC102614144	U-box domain-containing protein 5-like
102614149	2.14677	3.82446e-17	LOC102614149	RING-H2 finger protein ATL56
102614150	2.19423	5.98446e-18	LOC102614150	transmembrane protein 230-like
102614159	9.84001	2.90929e-78	LOC102614159	ethylene-responsive transcription factor 1A
102614161	2.22312	6.44444e-35	LOC102614161	plant UBX domain-containing protein 8
102614169	2.35189	2.22394e-10	LOC102614169	epoxide hydrolase A-like
102614170	19.0735	4.49905e-33	LOC102614170	patellin-4-like
102614173	6.74919	2.28415e-52	LOC102614173	protein LURP-one-related 10-like
102614185	2.99856	3.03321e-59	LOC102614185	transport and Golgi organization 2 homolog
102614191	2.74201	1.6762e-73	LOC102614191	uncharacterized LOC102614191
102614198	3.6254	1.36092e-13	LOC102614198	gibberellin 2-beta-dioxygenase
102614199	2.05473	2.73086e-20	LOC102614199	transcription initiation factor TFIID subunit 7
102614205	-8.96243	1.6983e-40	LOC102614205	hypothetical protein
102614213	-2.22132	6.60177e-13	LOC102614213	E3 ubiquitin-protein ligase RHA1B
102614218	-2.74515	2.36006e-46	LOC102614218	ABC transporter B family member 1
102614220	-6.63674	3.45653e-17	LOC102614220	.
102614227	-3.2217	2.37014e-14	LOC102614227	peroxidase 15
102614228	2.09354	1.58498e-17	LOC102614228	hypothetical protein
102614237	-2.016	2.51316e-18	LOC102614237	uncharacterized LOC102614237
102614242	-2.18656	2.2615e-31	LOC102614242	pentatricopeptide repeat-containing protein At2g18940, chloroplastic
102614260	-9.33009	5.41232e-92	LOC102614260	GATA transcription factor 5-like
102614277	2.18187	4.29168e-37	LOC102614277	chaperone protein ClpD, chloroplastic
102614279	-2.85473	1.02705e-53	LOC102614279	uncharacterized LOC102614279
102614287	2.26255	1.64508e-53	LOC102614287	protein SYM1
102614288	2.05141	5.7753e-06	LOC102614288	sulfite exporter TauE/SafE family protein 3-like
102614291	-16.0915	0	LOC102614291	ABC transporter C family member 8
102614292	3.08517	6.95265e-06	LOC102614292	putative disease resistance protein At4g11170
102614297	-13.457	9.27096e-43	LOC102614297	microtubule-associated protein 70-5
102614299	2.0413	6.60892e-21	LOC102614299	transcription factor bHLH147
102614300	2.05535	3.53494e-31	LOC102614300	transcription factor GTE12
102614310	-2.08383	1.63684e-30	LOC102614310	sorbitol dehydrogenase-like
102614313	6.73483	0	LOC102614313	receptor protein kinase TMK1-like
102614315	-3.718	1.45684e-23	LOC102614315	hypothetical protein
102614316	-2.12911	7.39111e-26	LOC102614316	serine/threonine-protein kinase STY13-like
102614318	4.77812	3.44958e-101	LOC102614318	uncharacterized protein At5g48480-like
102614324	3.22575	6.31223e-120	LOC102614324	uncharacterized WD repeat-containing protein C2A9.03
102614331	-2.62169	1.10667e-17	LOC102614331	monogalactosyldiacylglycerol synthase 2, chloroplastic
102614339	2.0425	3.59943e-12	LOC102614339	zinc finger CCCH domain-containing protein 1
102614347	11.5677	5.63811e-196	LOC102614347	cold-regulated 413 plasma membrane protein 1
102614350	-4.00799	4.7232e-12	LOC102614350	laccase-4
102614356	4.74612	1.0863e-11	LOC102614356	hypothetical protein
102614357	2.54598	5.78528e-29	LOC102614357	two-component response regulator ARR6
102614363	-3.44489	9.01582e-71	LOC102614363	glycine cleavage system H protein, mitochondrial
102614367	-3.93066	7.03484e-21	LOC102614367	ABC transporter G family member 6-like
102614370	-2.50091	1.80932e-17	LOC102614370	CASP-like protein 2C1
102614372	109.191	2.29405e-62	LOC102614372	late embryogenesis abundant protein D-7
102614373	-3.69635	1.09089e-10	LOC102614373	probable LRR receptor-like serine/threonine-protein kinase At3g47570
102614385	3.4044	6.12912e-32	LOC102614385	actin-like
102614388	3.37601	1.62941e-10	LOC102614388	UDP-glycosyltransferase 87A1-like
102614389	-3.4493	2.77647e-38	LOC102614389	probable GTP-binding protein OBGM, mitochondrial
102614391	4.02531	2.28383e-75	LOC102614391	ethylene-responsive transcription factor 4
102614404	-10.7856	4.78022e-103	LOC102614404	glucan endo-1,3-beta-glucosidase 12
102614409	-5.19032	1.07077e-06	LOC102614409	probable methyltransferase PMT20
102614419	3.09564	1.24965e-25	LOC102614419	beta-galactosidase 16-like
102614423	4.33548	3.76409e-06	LOC102614423	calmodulin-like protein 8
102614425	-5.9626	3.12779e-05	LOC102614425	(R)-limonene synthase 1, chloroplastic-like
102614426	2.98712	6.93929e-44	LOC102614426	protein LYK5
102614431	-3.58042	0.000551817	LOC102614431	coumarin 8-geranyltransferase 1b, chloroplastic-like
102614444	3.28395	4.2116e-42	LOC102614444	ethylene-responsive transcription factor 6-like
102614452	-4.84786	4.9307e-57	LOC102614452	cyclin-P3-1
102614453	2.14646	4.90724e-36	LOC102614453	autophagy-related protein 18a
102614454	-11.6646	2.09798e-94	LOC102614454	pectinesterase-like
102614458	-5.31611	1.93096e-92	LOC102614458	uncharacterized LOC102614458
102614461	-6.01177	2.86112e-28	LOC102614461	photosystem II 5 kDa protein, chloroplastic-like
102614462	-2.26593	6.31437e-11	LOC102614462	lysine-rich arabinogalactan protein 19
102614463	-7.77069	3.23055e-38	LOC102614463	protein trichome birefringence-like 36
102614469	-2.06312	0.000141013	LOC102614469	uncharacterized LOC102614469
102614471	2.78171	1.8034e-59	LOC102614471	uncharacterized LOC102614471
102614478	-61.1819	2.62978e-73	LOC102614478	aquaporin AQPAn.G-like
102614482	4.94049	5.35336e-16	LOC102614482	hypothetical protein
102614483	-5.89813	3.12857e-207	LOC102614483	uncharacterized LOC102614483
102614486	-5.50004	9.23569e-08	LOC102614486	hypothetical protein
102614490	2.43836	3.97425e-06	LOC102614490	uncharacterized LOC102614490
102614495	-2.09286	5.68664e-26	LOC102614495	glyceraldehyde-3-phosphate dehydrogenase A, chloroplastic
102614498	-4.56197	1.7898e-46	LOC102614498	axial regulator YABBY 1
102614503	11.0948	0	LOC102614503	homeobox-leucine zipper protein ATHB-7
102614506	4.18093	6.85279e-08	LOC102614506	uncharacterized LOC102614506
102614510	-2.91972	5.40638e-17	LOC102614510	uncharacterized LOC102614510
102614513	-3.36783	7.18772e-28	LOC102614513	non-functional NADPH-dependent codeinone reductase 2-like
102614517	-11.8401	5.32262e-84	LOC102614517	peroxidase 15-like
102614533	-2.55386	7.61844e-22	LOC102614533	nucleotide-sugar uncharacterized transporter 1
102614538	-2.57117	0.028756	LOC102614538	uncharacterized LOC102614538
102614541	2.25762	4.2262e-36	LOC102614541	hypothetical protein
102614543	-4.858	7.13766e-111	LOC102614543	CBBY-like protein
102614545	3.44099	0.0183784	LOC102614545	subtilisin-like protease SBT2.5
102614553	-2.60193	6.76056e-31	LOC102614553	2-methyl-6-phytyl-1,4-hydroquinone methyltransferase, chloroplastic
102614554	2.08964	4.36269e-23	LOC102614554	ecotropic viral integration site 5 protein homolog
102614555	2.14117	1.64334e-22	LOC102614555	lipid phosphate phosphatase gamma
102614557	-6.55285	8.44148e-28	LOC102614557	protein trichome birefringence-like 3
102614558	-4.12907	3.99991e-10	LOC102614558	BTB/POZ domain-containing protein At3g08570
102614568	-2.22063	4.8065e-30	LOC102614568	UDP-glycosyltransferase 74B1
102614571	2.78716	1.30284e-19	LOC102614571	probable trehalose-phosphate phosphatase J
102614575	31.5625	0	NAC	NAC domain-containing protein 2-like
102614579	-2.12284	0.0046003	LOC102614579	uncharacterized LOC102614579
102614583	3.01794	4.13559e-05	LOC102614583	putative disease resistance protein At4g11170
102614590	-7.84372	1.12409e-05	LOC102614590	flavonoid 3'-monooxygenase-like
102614598	-10.8073	7.78084e-22	LOC102614598	thymidine kinase a
102614599	-29.1846	2.12054e-118	LOC102614599	uncharacterized LOC102614599
102614604	-3.27943	1.31944e-21	LOC102614604	probable disease resistance protein At5g63020
102614607	-2.75414	3.08165e-14	LOC102614607	uncharacterized LOC102614607
102614611	43.6755	0	LOC102614611	branched-chain-amino-acid aminotransferase 2, chloroplastic
102614612	-2.42301	1.20926e-06	LOC102614612	RING-H2 finger protein ATL54-like
102614614	-4.92331	1.80459e-73	LOC102614614	probable beta-D-xylosidase 7
102614620	2.38788	0.000225252	LOC102614620	geraniol 8-hydroxylase-like
102614625	-2.21767	1.05054e-25	LOC102614625	receptor-like serine/threonine-protein kinase SD1-8
102614629	3.33122	2.24315e-30	LOC102614629	1-aminocyclopropane-1-carboxylate synthase-like
102614632	3.24861	3.25294e-93	LOC102614632	serine/threonine-protein kinase STY13
102614633	2.87997	1.90304e-15	LOC102614633	L-lactate dehydrogenase B
102614637	-16.9467	3.21024e-20	LOC102614637	long chain acyl-CoA synthetase 2
102614638	-2.99338	0.00716989	LOC102614638	uncharacterized LOC102614638
102614640	-2.00107	1.60411e-25	LOC102614640	transcription factor DIVARICATA
102614646	2.70616	1.53304e-29	LOC102614646	AAA-ATPase ASD, mitochondrial-like
102614654	-2.08582	2.40636e-21	LOC102614654	hypothetical protein
102614659	2.19177	2.04092e-19	LOC102614659	lanC-like protein GCR2
102614666	3.99485	0.000276419	LOC102614666	putative disease resistance RPP13-like protein 3
102614686	-3.3001	3.41674e-09	LOC102614686	expansin-B18-like
102614691	2.94492	1.79346e-56	LOC102614691	uncharacterized LOC102614691
102614695	-2.69987	3.75008e-08	LOC102614695	putative receptor-like protein kinase At3g47110
102614697	5.89504	2.43381e-94	LOC102614697	.
102614698	2.7788	0.000200865	LOC102614698	uncharacterized LOC102614698
102614702	2.3694	2.27129e-09	LOC102614702	cyclin-P3-1
102614710	2.09096	2.60151e-10	LOC102614710	proteoglycan 4
102614714	-2.75425	6.50813e-10	LOC102614714	uncharacterized LOC102614714
102614716	2.44951	0.000185661	LOC102614716	protein MULTIPOLAR SPINDLE 1
102614731	-2.11098	0.00281158	LOC102614731	putative pentatricopeptide repeat-containing protein At1g53330
102614732	-10.6173	6.35097e-13	LOC102614732	uncharacterized LOC102614732
102614737	4.66188	1.5586e-99	LOC102614737	glutathione S-transferase F6
102614739	-2.36822	5.45404e-11	LOC102614739	uncharacterized LOC102614739
102614743	-3.85115	1.54106e-07	LOC102614743	hypothetical protein
102614746	2.14076	1.53136e-38	LOC102614746	uncharacterized LOC102614746
102614753	-2.19738	6.16049e-12	LOC102614753	CASP-like protein 4C1
102614758	2.02073	4.80821e-17	LOC102614758	probable serine/threonine-protein kinase PIX13
102614760	2.27931	0.00555262	LOC102614760	.
102614769	-2.13082	5.96153e-51	LOC102614769	anthranilate synthase alpha subunit 2, chloroplastic
102614780	-13.9248	2.19007e-15	LOC102614780	hypothetical protein
102614783	6.24893	4.36979e-26	LOC102614783	probable xyloglucan galactosyltransferase GT17
102614784	-3.96083	8.1911e-70	LOC102614784	formin-like protein 1
102614798	-2.30111	7.93081e-19	LOC102614798	uncharacterized LOC102614798
102614799	-3.68404	1.14204e-11	LOC102614799	long chain acyl-CoA synthetase 1
102614802	-3.51822	1.83807e-17	LOC102614802	probable DNA double-strand break repair Rad50 ATPase
102614811	2.61157	3.23404e-05	LOC102614811	peamaclein
102614816	2.00375	8.28385e-37	LOC102614816	patellin-3
102614818	-2.46421	6.03268e-05	LOC102614818	uncharacterized LOC102614818
102614822	2.05319	2.29722e-26	LOC102614822	hypothetical protein
102614826	3.25564	1.04014e-62	LOC102614826	hypothetical protein
102614827	-12.4338	5.13934e-19	LOC102614827	(-)-germacrene D synthase-like
102614836	-2.04349	1.43346e-12	LOC102614836	protein Iojap, chloroplastic
102614844	2.63547	7.36703e-52	LOC102614844	probable acyl-activating enzyme 5, peroxisomal
102614845	4.53142	4.94669e-05	LOC102614845	protein PIN-LIKES 2-like
102614848	-2.72836	4.13008e-37	LOC102614848	cellulose synthase A catalytic subunit 1 [UDP-forming]
102614849	2.23445	1.9947e-27	LOC102614849	protein TIC 55, chloroplastic
102614871	-2.7674	2.01593e-30	LOC102614871	aminopeptidase M1-like
102614874	-12.0873	2.51237e-76	LOC102614874	beta-glucosidase BoGH3B-like
102614883	-5.10875	1.1117e-74	LOC102614883	beta-amyrin synthase-like
102614885	20.0839	7.25139e-12	LOC102614885	probable E3 ubiquitin-protein ligase EDA40
102614887	-2.51729	6.08652e-07	LOC102614887	rust resistance kinase Lr10-like
102614896	2.28785	0.000512461	LOC102614896	putative methyltransferase DDB_G0268948
102614906	2.05783	6.92395e-06	LOC102614906	uncharacterized LOC102614906
102614912	-2.32612	1.7216e-08	LOC102614912	pentatricopeptide repeat-containing protein At1g34160
102614914	-3.06781	5.45733e-25	LOC102614914	linoleate 13S-lipoxygenase 2-1, chloroplastic
102614919	-2.80116	5.15484e-06	LOC102614919	uncharacterized LOC102614919
102614921	-2.25901	2.80708e-24	LOC102614921	uncharacterized LOC102614921
102614924	6.33202	2.98547e-156	LOC102614924	probable WRKY transcription factor 53
102614927	4.05297	4.33601e-61	LOC102614927	transcription factor bHLH162-like
102614930	2.6905	7.80578e-51	LOC102614930	plant intracellular Ras-group-related LRR protein 7
102614934	3.55411	2.41619e-05	LOC102614934	germin-like protein subfamily 1 member 17
102614936	-3.42128	1.36781e-06	LOC102614936	cysteine-rich repeat secretory protein 3
102614940	2.8381	8.70367e-49	LOC102614940	uncharacterized acetyltransferase At3g50280
102614944	-2.43412	1.41069e-62	LOC102614944	1,4-alpha-glucan-branching enzyme 1, chloroplastic/amyloplastic
102614948	2.47824	3.58297e-47	LOC102614948	glycerol-3-phosphate dehydrogenase [NAD(+)] GPDHC1, cytosolic
102614953	-2.67612	5.82034e-06	LOC102614953	uncharacterized LOC102614953
102614954	2.46641	1.2066e-58	LOC102614954	peptidyl-prolyl cis-trans isomerase FKBP62
102614955	3.86515	4.84748e-06	LOC102614955	GDSL esterase/lipase At2g30310-like
102614959	-8.53795	0	LOC102614959	protochlorophyllide reductase, chloroplastic
102614964	3.35505	1.09071e-18	LOC102614964	calmodulin-like protein 1
102614965	-5.00574	6.33373e-19	LOC102614965	acid phosphatase 1-like
102614969	-2.00934	3.99556e-05	LOC102614969	.
102614978	-2.56784	9.24522e-46	LOC102614978	probable protein phosphatase 2C 26
102614981	2.55429	3.89286e-28	LOC102614981	NAC transcription factor 25
102614987	5.78455	6.65694e-38	LOC102614987	zinc finger protein CONSTANS-LIKE 14-like
102614989	-2.0316	0.00644755	LOC102614989	probable inactive receptor kinase At4g23740
102614990	3.73842	4.95753e-79	LOC102614990	cyclic nucleotide-gated ion channel 1-like
102614992	2.17446	1.76844e-38	LOC102614992	uncharacterized LOC102614992
102615007	-5.97709	3.82372e-41	LOC102615007	O-fucosyltransferase 10
102615012	2.05237	4.06391e-15	LOC102615012	uncharacterized LOC102615012
102615013	4.48322	7.78603e-29	LOC102615013	CBS domain-containing protein CBSX3, mitochondrial-like
102615014	2.06595	2.12987e-31	LOC102615014	histone H3.3
102615028	3.22186	2.47388e-109	LOC102615028	tocopherol cyclase, chloroplastic
102615031	-2.91679	5.57076e-32	LOC102615031	kinesin-like protein KIN-UA
102615040	2.66537	9.68124e-60	LOC102615040	sucrose synthase 2
102615043	-2.29811	0.045717	LOC102615043	pentatricopeptide repeat-containing protein At4g38150-like
102615045	3.51169	1.10865e-119	LOC102615045	probable serine/threonine-protein kinase PBL7
102615047	-2.37578	8.36542e-31	LOC102615047	acetyltransferase NSI
102615060	14.5587	1.25514e-220	LOC102615060	nematode resistance protein-like HSPRO2
102615061	-6.4185	5.99061e-33	LOC102615061	uncharacterized LOC102615061
102615068	-2.69114	8.95013e-06	LOC102615068	dynein light chain 1, cytoplasmic
102615069	2.28889	8.96255e-65	LOC102615069	chaperone protein dnaJ 10
102615070	7.55258	3.53325e-34	LOC102615070	type III polyketide synthase B
102615072	-9.42093	2.47079e-93	LOC102615072	nucleobase-ascorbate transporter 11
102615073	-3.63267	8.14167e-82	LOC102615073	subtilisin-like protease SBT1.7
102615075	3.01121	9.946e-109	LOC102615075	probable protein phosphatase 2C 60
102615089	-2.62666	7.77152e-83	LOC102615089	transcription factor TCP4
102615097	-2.11322	1.84754e-08	LOC102615097	protein IQ-DOMAIN 14
102615098	-75.0712	2.3834e-24	LOC102615098	putative cell wall protein
102615107	-13.6684	8.56144e-22	LOC102615107	WAT1-related protein At5g07050-like
102615109	-2.17195	2.58297e-05	LOC102615109	disease resistance protein At4g27190-like
102615116	-4.12718	7.08874e-52	LOC102615116	uncharacterized LOC102615116
102615117	-2.54715	3.94682e-19	LOC102615117	homeobox-leucine zipper protein HAT9-like
102615125	-3.03162	0.000297919	LOC102615125	indole-3-acetic acid-amido synthetase GH3.17-like
102615128	-2.35492	2.17927e-17	LOC102615128	phosphoribosylaminoimidazole carboxylase, chloroplastic-like
102615129	6.74896	3.58984e-91	LOC102615129	transcription repressor MYB6-like
102615136	8.1904	0	LOC102615136	heat stress transcription factor C-1
102615139	-3.66543	1.02848e-50	LOC102615139	aurachin C monooxygenase/isomerase-like
102615151	-2.97403	0.000781411	LOC102615151	receptor-like protein 13
102615157	-3.03256	0.00144279	LOC102615157	putative pentatricopeptide repeat-containing protein At1g69350, mitochondrial
102615169	-2.24272	3.63492e-58	LOC102615169	ferritin-3, chloroplastic
102615175	2.71632	2.07016e-52	LOC102615175	G-box-binding factor 1
102615177	2.28631	3.40775e-17	LOC102615177	plant intracellular Ras-group-related LRR protein 4
102615192	57.5751	1.5585e-58	LOC102615192	uncharacterized LOC102615192
102615195	-3.29588	0.000394011	LOC102615195	uncharacterized LOC102615195
102615199	-3.99894	2.98418e-07	LOC102615199	probable disease resistance protein At5g63020
102615214	2.166	5.23922e-37	LOC102615214	eukaryotic translation initiation factor
102615221	5.60189	6.06859e-66	LOC102615221	hypothetical protein
102615235	-2.44862	5.68399e-42	LOC102615235	sulfoquinovosyl transferase SQD2
102615236	10.6847	8.40195e-167	LOC102615236	alanine--glyoxylate aminotransferase 2 homolog 3, mitochondrial-like
102615244	-4.21966	1.29383e-51	LOC102615244	cytokinin dehydrogenase 6
102615246	-7.56794	2.79631e-101	LOC102615246	putative ABC transporter C family member 15
102615255	-9.30927	2.34942e-78	LOC102615255	uncharacterized LOC102615255
102615257	-2.38305	7.97448e-25	LOC102615257	hypothetical protein
102615259	-14.2786	1.02512e-169	LOC102615259	acid phosphatase 1
102615267	-3.68117	3.28508e-18	LOC102615267	UDP-glucose iridoid glucosyltransferase-like
102615272	-3.0177	7.77832e-40	LOC102615272	protochlorophyllide-dependent translocon component 52, chloroplastic-like
102615282	2.41018	5.26738e-40	LOC102615282	hypothetical protein
102615284	-2.69479	2.09547e-11	LOC102615284	cytochrome b561 and DOMON domain-containing protein At2g04850
102615286	2.4194	6.07069e-45	LOC102615286	hypothetical protein
102615297	-7.54632	5.64938e-12	LOC102615297	ankyrin repeat-containing protein BDA1-like
102615308	-8.46468	2.89161e-116	LOC102615308	GDSL esterase/lipase EXL1-like
102615310	3.25199	6.32517e-47	LOC102615310	protein MEI2-like 4
102615316	2.89518	7.33471e-25	LOC102615316	serine acetyltransferase 1, chloroplastic-like
102615319	-2.05799	7.94656e-14	LOC102615319	protein NRT1/ PTR FAMILY 1.2
102615327	-2.02943	2.09813e-25	LOC102615327	chloroplast stem-loop binding protein of 41 kDa a, chloroplastic
102615332	-2.36972	8.31398e-23	LOC102615332	uncharacterized LOC102615332
102615336	5.46308	2.69438e-182	LOC102615336	aspartic proteinase PCS1
102615337	6.79047	3.04714e-76	LOC102615337	extracellular ribonuclease LE-like
102615345	-4.09268	2.27731e-37	LOC102615345	protein MID1-COMPLEMENTING ACTIVITY 1-like
102615350	2.0371	6.88534e-35	LOC102615350	protein DETOXIFICATION 46, chloroplastic-like
102615352	-2.00358	0.000912853	LOC102615352	arp2/3 complex-activating protein rickA-like
102615356	4.10717	1.0355e-23	LOC102615356	dof zinc finger protein DOF3.4
102615368	3.52912	7.47838e-106	LOC102615368	probable alpha-galactosidase B
102615379	-7.07241	1.42627e-32	LOC102615379	glucuronoxylan 4-O-methyltransferase 1
102615381	-42.9032	3.61088e-111	LOC102615381	coumarin 8-geranyltransferase 1b, chloroplastic-like
102615385	3.60825	3.31193e-77	LOC102615385	light-inducible protein CPRF2
102615390	2.53299	3.15258e-24	LOC102615390	translationally-controlled tumor protein homolog
102615394	-2.2714	0.00121523	LOC102615394	homeotic protein knotted-1
102615395	-5.38886	1.05541e-07	LOC102615395	putative F-box protein PP2-B2
102615401	2.27226	1.41474e-16	LOC102615401	urease accessory protein F
102615405	6.37656	2.90326e-59	LOC102615405	transcription factor MYB4-like
102615408	-2.0782	1.16448e-21	LOC102615408	farnesyl pyrophosphate synthase 1
102615410	-2.2658	2.7523e-09	LOC102615410	uncharacterized LOC102615410
102615416	-2.36225	2.25419e-29	LOC102615416	oxysterol-binding protein-related protein 2A
102615417	-22.1804	3.29336e-22	LOC102615417	pelargonidin 3-O-(6-caffeoylglucoside) 5-O-(6-O-malonylglucoside) 4'''-malonyltransferase
102615421	-8.25436	1.81943e-25	LOC102615421	beta-galactosidase 10-like
102615426	2.97004	5.39635e-99	LOC102615426	AMP deaminase
102615432	-12.7608	6.4069e-304	LOC102615432	uncharacterized LOC102615432
102615441	-3.85311	1.97494e-81	CHI	chalcone--flavonone isomerase-like
102615443	2.14037	1.26229e-33	LOC102615443	multiple inositol polyphosphate phosphatase 1
102615447	-2.46075	0.0430125	LOC102615447	zinc finger protein WIP3
102615448	-6.05602	1.50202e-08	LOC102615448	OTU domain-containing protein DDB_G0284757-like
102615450	-2.35899	1.8239e-55	LOC102615450	probable receptor-like protein kinase At5g59700
102615454	5.7629	9.99318e-66	LOC102615454	uncharacterized LOC102615454
102615458	-2.13151	4.63434e-22	LOC102615458	uncharacterized LOC102615458
102615463	-3.39255	1.63597e-10	LOC102615463	rust resistance kinase Lr10-like
102615474	-2.77403	2.37974e-25	LOC102615474	probable 3-hydroxyisobutyrate dehydrogenase-like 2, mitochondrial
102615482	-2.70711	4.22562e-05	LOC102615482	putative pentatricopeptide repeat-containing protein At1g68930
102615484	4.32775	1.01731e-153	LOC102615484	protein DETOXIFICATION 33
102615487	5.31095	3.46074e-13	LOC102615487	polyadenylate-binding protein 3
102615498	2.21772	1.49223e-29	LOC102615498	zinc finger A20 and AN1 domain-containing stress-associated protein 1
102615499	2.06634	7.32015e-21	LOC102615499	amino acid transporter AVT1A
102615500	3.25209	1.07236e-14	LOC102615500	UDP-glucose 6-dehydrogenase 1-like
102615504	-2.52453	1.77565e-22	LOC102615504	uncharacterized LOC102615504
102615506	2.15417	0.043086	LOC102615506	germin-like protein subfamily 1 member 17
102615509	-2.85851	1.11363e-20	LOC102615509	hypothetical protein
102615519	-2.21364	0.0194294	LOC102615519	truncated transcription factor CAULIFLOWER A
102615521	-3.03241	3.65589e-65	LOC102615521	carotenoid 9,10(9',10')-cleavage dioxygenase 1-like
102615527	-14.6506	1.0724e-67	LOC102615527	transcription factor bHLH62
102615530	3.40111	7.40188e-49	LOC102615530	heat shock cognate 70 kDa protein
102615531	2.45492	5.13102e-29	LOC102615531	stem-specific protein TSJT1
[truncated: 4,006 more rows]

## Sheet: S4
Table S4. Differentially regulated transcripts compared to control (P < 0.05) in Carrizo citrange leaves subjected to combined conditions of high light irradiance and heat stress.
Entrez Gene ID	Log2 of Fold Change	p-value	Gene symbol	Gene description
4271106	-2.4746	0.0051623	trnA-UGC	tRNA-Ala
4271110	2.59111	2.82424e-05	ndhF	NADH dehydrogenase subunit 5
4271111	-4.00185	8.64643e-09	rpl32	ribosomal protein L32
4271114	-3.03945	6.18299e-11	ndhD	NADH dehydrogenase subunit 4
4271115	-7.24779	1.77249e-23	psaC	photosystem I subunit VII
4271116	-2.21157	0.000227345	petL	cytochrome b6/f complex subunit VI
4271118	6.79301	0.00414489	trnW-CCA	tRNA-Trp
4271120	-3.21076	9.61087e-16	psaJ	photosystem I subunit IX
4271121	-4.34025	8.48431e-05	rpl33	ribosomal protein L33
4271122	-6.61827	1.35884e-13	rps18	ribosomal protein S18
4271124	-4.26625	2.47545e-09	clpP	ATP-dependent Clp protease proteolytic subunit
4271127	-3.29019	8.16659e-14	psbN	photosystem II protein N
4271128	-2.12451	0.043213	psbH	photosystem II protein H
4271132	-4.09832	2.76198e-18	ycf3	photosystem I assembly protein Ycf3
4271134	-3.14669	0.00154278	rps4	ribosomal protein S4
4271139	-2.97114	9.27789e-12	ndhJ	NADH dehydrogenase subunit J
4271140	-7.6321	7.72892e-76	ndhK	NADH dehydrogenase subunit K
4271141	-4.17758	4.30143e-05	ndhE	NADH dehydrogenase subunit 4L
4271142	-2.7852	0.0451044	ndhG	NADH dehydrogenase subunit 6
4271143	-6.19746	9.12028e-10	ndhI	NADH dehydrogenase subunit I
4271144	-3.58594	7.91038e-08	ndhA	NADH dehydrogenase subunit 1
4271146	-3.2799	3.08918e-07	rps15	ribosomal protein S15
4271147	-3.64984	4.84458e-20	ycf1	hypothetical chloroplast RF1
4271150	-2.44364	0.00585596	trnA-UGC	tRNA-Ala
4271161	-3.5646	5.69126e-54	rps7	ribosomal protein S7
4271165	-6.19507	2.33181e-56	ycf2	Ycf2
4271167	-6.16804	1.44534e-57	ycf2	Ycf2
4271171	-3.63108	1.16449e-55	rps7	ribosomal protein S7
4271172	-6.06597	4.99243e-134	rps12	ribosomal protein S12
4271174	-2.0001	0.0388187	trnI-GAU	tRNA-Ile
4271176	-3.65141	2.40616e-12	rpl22	ribosomal protein L22
4271187	-2.82245	2.48084e-20	rps8	ribosomal protein S8
4271188	-4.8079	7.78382e-64	rpl14	ribosomal protein L14
4271190	-3.69037	7.28649e-38	rps3	ribosomal protein S3
4271191	-3.99063	1.7713e-24	rpl22	ribosomal protein L22
4271192	-2.86939	1.43714e-11	rps19	ribosomal protein S19
4271203	-2.05519	0.000685729	psbZ	photosystem II protein Z
4271204	-6.00878	0.000343664	trnG-GCC	tRNA-Gly
4271207	-5.24192	3.80688e-19	ndhC	NADH dehydrogenase subunit 3
4271212	-3.93319	1.29229e-16	atpB	ATP synthase CF1 beta subunit
4271214	-2.36189	3.38335e-08	accD	acetyl-CoA carboxylase beta subunit
4271216	-3.75721	2.0514e-11	ycf4	photosystem I assembly protein Ycf4
4271217	-2.16826	0.000274334	cemA	envelope membrane protein
4271225	-2.78394	7.25179e-11	rps19	ribosomal protein S19
4271226	-3.76326	0.021255	trnG-GCC	tRNA-Gly
4271230	-2.14502	0.00312965	atpH	ATP synthase CF0 C subunit
4271231	-2.13433	0.0055093	atpI	ATP synthase CF0 A subunit
4271232	-3.7912	1.62557e-06	rps2	ribosomal protein S2
4271233	-2.21953	0.00106979	rpoC2	RNA polymerase beta'' subunit
4271238	-6.26462	4.60994e-40	psbM	photosystem II protein M
102577938	-3.73322	4.05684e-09	LOC102577938	SOC1-like protein 2
102577951	-4.04228	1.418e-116	LOC102577951	granule-bound starch synthase 1, chloroplastic/amyloplastic
102577953	-2.42594	2.68476e-22	EXP2	expansin 2
102577961	-2.1848	7.04945e-42	HMG	group B HMG-box protein
102577965	2.66923	6.91934e-32	GSTU1	glutathione S-transferase
102577987	2.60455	6.11412e-70	DHN	dehydrin
102577989	-12.2978	5.10102e-80	LOC102577989	beta-amylase 3, chloroplastic
102577995	2.06427	1.42347e-15	LOC102577995	chlorophyll a-b binding protein CP29.3, chloroplastic
102578000	-3.05666	4.39716e-29	AOG	ABA glucosyltransferase
102578008	-2.70585	5.54065e-07	CHLASE1	chloroplast chlorophyllase
102578024	9.95066	6.83519e-08	CHI1	chitinase CHI1
102578030	4.89051	6.50186e-09	LOC102578030	pathogenesis-related protein PR-4A
102578032	3.95983	8.52955e-98	HSP90	HSP90 protein
102578033	-2.93734	9.81152e-34	LOC102578033	beta-galactosidase
102578034	3.29696	3.52006e-09	PME4	putative thermostable pectinesterase
102578039	2.40238	9.07452e-23	LOC102578039	early light-induced protein 1, chloroplastic
102578041	11.7533	2.88089e-30	LOC102578041	thaumatin-like protein
102578043	-2.45938	5.09594e-26	LOC102578043	citrus sucrose transporter 1
102578052	-2.23399	1.10299e-33	MYB8	putative R2R3-Myb transcription factor
102578056	2.26647	2.82083e-38	PECS-1.1	pectinesterase
102578061	-2.52406	1.34952e-19	NSY	neoxanthin synthase
102578064	3.5068	3.2278e-46	NCED	putative 9-cis-epoxycarotenoid dioxygenase 3
102578071	-2.02352	1.16914e-05	LOC102578071	secretory phospholipase A2 alpha
102606602	-2.31244	0.00293164	LOC102606602	uncharacterized LOC102606602
102606603	2.37792	1.03177e-25	LOC102606603	fructose-bisphosphate aldolase 1, chloroplastic
102606604	2.33886	0.0243209	LOC102606604	hypothetical protein
102606612	-11.31	2.959e-95	LOC102606612	ankyrin repeat-containing protein ITN1-like
102606622	2.07833	6.74758e-22	LOC102606622	cleavage and polyadenylation specificity factor subunit 3-I
102606639	-2.01639	6.41881e-11	LOC102606639	hypothetical protein
102606641	2.30282	1.32625e-21	LOC102606641	(-)-germacrene D synthase-like
102606647	-2.37036	3.39804e-42	LOC102606647	mitochondrial outer membrane protein porin of 36 kDa-like
102606649	-2.95779	4.34443e-14	LOC102606649	expansin-A1
102606652	-2.28833	2.72484e-42	LOC102606652	magnesium/proton exchanger
102606653	-2.90396	4.1933e-11	LOC102606653	.
102606656	-2.21263	1.44369e-20	LOC102606656	F-box/FBD/LRR-repeat protein At5g53840-like
102606662	17.9961	1.35787e-237	LOC102606662	GEM-like protein 5
102606670	3.84455	9.80484e-42	LOC102606670	probable acetyltransferase NATA1-like
102606676	-2.15318	4.77817e-07	LOC102606676	DNA replication complex GINS protein PSF3
102606700	-3.22047	6.8168e-12	LOC102606700	uncharacterized LOC102606700
102606704	2.05339	0.000859636	LOC102606704	uncharacterized LOC102606704
102606707	2.58476	0.0274234	LOC102606707	trihelix transcription factor ASR3
102606708	5.38316	1.40663e-06	LOC102606708	chalcone synthase 1
102606711	5.58467	1.35877e-120	LOC102606711	UDP-glycosyltransferase 76B1-like
102606722	-2.18964	2.38738e-27	LOC102606722	SNARE-interacting protein KEULE-like
102606731	2.38305	1.92355e-08	LOC102606731	heat shock 70 kDa protein, mitochondrial
102606733	-3.87645	1.22223e-09	LOC102606733	disease resistance protein RPS4-like
102606740	-3.019	1.33398e-41	LOC102606740	hypothetical protein
102606741	-4.83025	1.8911e-43	LOC102606741	phospholipase D zeta 1
102606753	2.80986	0.00112476	LOC102606753	F-box protein At3g07870-like
102606763	-2.07525	3.90411e-31	LOC102606763	uncharacterized LOC102606763
102606774	-2.54065	7.19419e-11	LOC102606774	NADPH-dependent aldehyde reductase-like protein, chloroplastic
102606783	2.11908	4.75982e-07	LOC102606783	B3 domain-containing protein At2g36080
102606786	169.249	6.73563e-73	LOC102606786	UMP-CMP kinase 3-like
102606794	-3.29205	7.98e-08	LOC102606794	.
102606805	2.66879	1.93279e-14	LOC102606805	uncharacterized LOC102606805
102606813	-2.43611	9.24862e-14	LOC102606813	uncharacterized LOC102606813
102606820	-5.97367	4.0944e-06	LOC102606820	uncharacterized LOC102606820
102606822	2.64467	0.00300109	LOC102606822	protein POLYCHOME
102606834	-2.23014	2.97697e-20	LOC102606834	uncharacterized LOC102606834
102606846	-3.36507	7.429e-18	LOC102606846	uncharacterized LOC102606846
102606851	-2.10585	1.44279e-13	LOC102606851	uncharacterized LOC102606851
102606855	-3.442	4.16973e-72	LOC102606855	fucosyltransferase 2-like
102606859	342.741	0	LOC102606859	17.3 kDa class II heat shock protein-like
102606885	-5.20799	9.27826e-95	LOC102606885	putative serine/threonine-protein kinase
102606903	2.92274	3.02729e-64	LOC102606903	auxin-responsive protein IAA1
102606908	2.64829	2.68619e-25	LOC102606908	uncharacterized LOC102606908
102606914	-4.50829	0.00016965	LOC102606914	probable glutathione S-transferase
102606922	-2.71255	0.000257366	LOC102606922	geranylgeranyl diphosphate reductase, chloroplastic-like
102606930	60.012	6.24081e-208	LOC102606930	hypothetical protein
102606931	6.25889	9.69609e-24	LOC102606931	multicystatin-like
102606935	-3.00655	6.59739e-42	LOC102606935	cytokinin riboside 5'-monophosphate phosphoribohydrolase LOG5
102606945	-3.24504	1.39741e-07	LOC102606945	2-alkenal reductase (NADP(+)-dependent)-like
102606948	4.26279	3.82969e-44	LOC102606948	(-)-germacrene D synthase-like
102606950	-2.92785	2.93503e-63	LOC102606950	sodium/pyruvate cotransporter BASS2, chloroplastic
102606957	2.49387	1.71957e-05	LOC102606957	thioredoxin-like 1-2, chloroplastic
102606960	2.48083	4.31865e-50	LOC102606960	uncharacterized protein At1g51745
102606965	4.11196	7.90093e-41	LOC102606965	proline dehydrogenase 2, mitochondrial
102606972	-6.02316	2.97127e-30	LOC102606972	heavy metal-associated isoprenylated plant protein 6
102606979	-3.88216	5.91272e-05	LOC102606979	uncharacterized LOC102606979
102606984	-6.01673	7.85182e-27	LOC102606984	.
102606994	-2.54274	1.32726e-41	LOC102606994	ethylene-responsive transcription factor RAP2-7
102607000	2.13633	2.54398e-13	LOC102607000	F-box protein At5g49610
102607001	2.18319	0.0320118	LOC102607001	protein GAMETE EXPRESSED 2
102607008	4.25823	2.87439e-83	LOC102607008	dihydroxy-acid dehydratase, chloroplastic
102607011	8.05314	2.41037e-60	LOC102607011	acidic endochitinase-like
102607016	2.14091	2.64919e-11	LOC102607016	putative pentatricopeptide repeat-containing protein At5g59200, chloroplastic
102607017	-2.14724	2.04214e-32	LOC102607017	hypothetical protein
102607031	3.93785	1.75182e-05	LOC102607031	auxin-responsive protein IAA30
102607034	2.84019	5.31174e-16	LOC102607034	pentatricopeptide repeat-containing protein At5g16860
102607036	-2.68835	5.93838e-17	LOC102607036	uncharacterized LOC102607036
102607040	5.2391	2.99234e-114	LOC102607040	.
102607049	-2.16543	7.10251e-09	LOC102607049	uncharacterized LOC102607049
102607062	-2.19362	2.93811e-06	LOC102607062	importin subunit alpha-4-like
102607069	-6.81786	1.66097e-18	LOC102607069	protein HEADING DATE 3A-like
102607070	-2.4641	1.35468e-33	LOC102607070	GDSL esterase/lipase CPRD49-like
102607074	2.37148	1.19634e-07	LOC102607074	G2/mitotic-specific cyclin S13-7
102607081	-7.85901	1.79968e-82	LOC102607081	protein DETOXIFICATION 24-like
102607085	2.32045	6.92563e-42	LOC102607085	40S ribosomal protein S7
102607088	-4.15132	1.94256e-07	LOC102607088	GDSL esterase/lipase CPRD49
102607103	5.82553	1.40103e-30	LOC102607103	hypothetical protein
102607106	-3.28736	2.06714e-48	LOC102607106	uncharacterized LOC102607106
102607112	-3.20677	2.19243e-14	LOC102607112	ras-related protein RABA4d
102607114	2.36565	5.41507e-45	LOC102607114	probable E3 ubiquitin-protein ligase XERICO
102607116	3.04111	1.51863e-10	LOC102607116	pumilio homolog 2-like
102607121	3.76904	4.07022e-138	LOC102607121	multiple organellar RNA editing factor 1, mitochondrial-like
102607125	-2.02005	1.776e-17	LOC102607125	hypothetical protein
102607135	4.10863	1.1579e-06	LOC102607135	.
102607144	2.7764	0.0162791	LOC102607144	abscisic acid receptor PYL2
102607159	2.91298	1.90266e-34	LOC102607159	uncharacterized LOC102607159
102607164	3.32091	5.49417e-17	LOC102607164	pentatricopeptide repeat-containing protein At5g66520-like
102607167	2.5635	1.25083e-28	LOC102607167	ABC transporter B family member 19
102607171	3.58759	1.35225e-69	LOC102607171	mitochondrial uncoupling protein 3
102607176	-2.33835	0.0140514	LOC102607176	uncharacterized LOC102607176
102607182	-3.76708	1.37587e-19	LOC102607182	copper transport protein ATX1
102607183	7.85338	4.00568e-26	LOC102607183	NAC domain-containing protein 7-like
102607188	-4.81898	0.00132714	LOC102607188	.
102607208	-2.66092	8.42528e-36	LOC102607208	GDSL esterase/lipase At4g01130
102607213	-2.7667	1.23962e-15	LOC102607213	probable leucine-rich repeat receptor-like protein kinase At5g49770
102607216	2.13636	3.69123e-27	LOC102607216	uncharacterized LOC102607216
102607218	-5.29239	1.40965e-29	LOC102607218	transcription factor bHLH162-like
102607219	-6.78962	9.79885e-103	LOC102607219	uncharacterized LOC102607219
102607220	2.11841	0.000320726	LOC102607220	putative cyclin-B3-1
102607223	-2.4058	1.81242e-12	LOC102607223	putative disease resistance protein At4g19050
102607229	3.81141	4.40649e-141	LOC102607229	uncharacterized LOC102607229
102607241	3.69758	5.90462e-16	LOC102607241	probable galactinol--sucrose galactosyltransferase 2
102607242	2.00751	0.0108713	LOC102607242	putative calcium-binding protein CML19
102607243	2.96533	1.78982e-55	LOC102607243	putative glycerol-3-phosphate transporter 4
102607245	-2.86853	5.61982e-70	LOC102607245	photosynthetic NDH subunit of subcomplex B 4, chloroplastic
102607248	3.46319	2.60179e-10	LOC102607248	CDT1-like protein b
102607250	2.2617	6.57336e-09	LOC102607250	pentatricopeptide repeat-containing protein At1g09220, mitochondrial
102607251	-3.61056	5.55107e-43	LOC102607251	auxin-induced protein AUX28-like
102607260	2.08711	1.74457e-27	LOC102607260	hypothetical protein
102607289	-2.92384	3.36458e-12	LOC102607289	transcription factor MYB108-like
102607304	7.6223	1.50651e-237	LOC102607304	diacylglycerol O-acyltransferase 2D
102607306	-3.26817	1.22558e-31	LOC102607306	sodium/hydrogen exchanger 6-like
102607324	2.53493	3.05339e-74	LOC102607324	protoporphyrinogen oxidase 1, chloroplastic
102607328	2.39152	3.80564e-23	LOC102607328	probable disease resistance protein At4g27220
102607334	6.3532	7.97748e-75	LOC102607334	.
102607335	-4.47486	9.28945e-17	LOC102607335	wall-associated receptor kinase 2-like
102607337	2.00225	3.95265e-11	LOC102607337	uncharacterized LOC102607337
102607340	2.11161	2.60889e-17	LOC102607340	uncharacterized LOC102607340
102607341	2.28411	3.02301e-28	LOC102607341	galactoside 2-alpha-L-fucosyltransferase-like
102607358	-2.3658	0.000225341	LOC102607358	monothiol glutaredoxin-S9
102607360	3.02371	1.18668e-08	LOC102607360	pentatricopeptide repeat-containing protein At3g12770-like
102607364	-3.04432	1.35747e-25	LOC102607364	short-chain dehydrogenase TIC 32, chloroplastic-like
102607371	-4.37781	0.000125157	LOC102607371	rust resistance kinase Lr10
102607381	3.04696	1.3386e-07	LOC102607381	uncharacterized LOC102607381
102607388	-10.3681	1.44213e-37	LOC102607388	receptor-like protein 15
102607393	-25.7121	0	LOC102607393	beta-glucosidase 46-like
102607397	-9.91767	3.08403e-18	LOC102607397	receptor kinase-like protein Xa21
102607400	-2.29555	5.33121e-38	LOC102607400	cytochrome P450 71A22-like
102607408	-2.45953	0.00408208	LOC102607408	zingipain-2-like
102607409	-2.3601	6.27593e-27	LOC102607409	WAT1-related protein At3g28050-like
102607410	2.15523	3.85546e-22	LOC102607410	.
102607451	-3.31483	2.70496e-28	LOC102607451	uncharacterized LOC102607451
102607452	2.96821	3.86254e-05	LOC102607452	uncharacterized LOC102607452
102607457	2.00029	0.000184073	LOC102607457	uncharacterized LOC102607457
102607461	3.5794	5.37336e-11	LOC102607461	transcription factor PRE5
102607467	2.70506	0.000793498	LOC102607467	F-box protein CPR1-like
102607475	-3.11013	2.47496e-15	LOC102607475	arogenate dehydrogenase 1, chloroplastic
102607477	-3.70076	1.92609e-10	LOC102607477	uncharacterized LOC102607477
102607478	3.27127	5.52436e-17	LOC102607478	pentatricopeptide repeat-containing protein At2g17210
102607492	-2.28944	4.03932e-08	LOC102607492	O-fucosyltransferase 8
102607493	-2.67475	3.46552e-20	LOC102607493	NAC domain-containing protein 73
102607505	2.60551	2.51896e-86	LOC102607505	common plant regulatory factor 1
102607506	-3.15406	8.34629e-86	LOC102607506	protease HtpX homolog
102607507	3.29548	2.43372e-43	LOC102607507	uncharacterized LOC102607507
102607516	-2.71677	0.000486291	LOC102607516	hypothetical protein
102607518	2.02546	2.62732e-17	LOC102607518	RAP domain-containing protein, chloroplastic
102607524	-2.30938	0.000198036	LOC102607524	probable disease resistance protein At4g27220
102607525	-2.58945	2.24332e-93	LOC102607525	BEL1-like homeodomain protein 1
102607526	3.51845	1.20077e-10	LOC102607526	DNA repair protein XRCC3 homolog
102607539	10.9815	2.56546e-113	LOC102607539	protein NRT1/ PTR FAMILY 4.6
102607542	2.60096	7.73925e-05	LOC102607542	pentatricopeptide repeat-containing protein At4g21065-like
102607546	13.5094	1.98626e-28	LOC102607546	ankyrin-1-like
102607547	-9.70744	1.01935e-114	LOC102607547	auxin-induced protein 22D-like
102607563	2.18414	1.87165e-29	LOC102607563	septin and tuftelin-interacting protein 1 homolog 1
102607567	3.54722	8.79924e-27	LOC102607567	putative ABC transporter C family member 15
102607570	2.36622	3.97736e-38	LOC102607570	early nodulin-like protein 2
102607583	3.96099	7.22556e-15	LOC102607583	uncharacterized LOC102607583
102607607	2.21842	5.18652e-06	LOC102607607	uncharacterized LOC102607607
102607616	3.02436	2.60159e-10	LOC102607616	DNA (cytosine-5)-methyltransferase 1B-like
102607634	-5.23634	8.99567e-74	LOC102607634	galactoside 2-alpha-L-fucosyltransferase-like
102607655	3.64598	4.24409e-50	LOC102607655	probable folate-biopterin transporter 8, chloroplastic
102607657	-4.03748	0.00315709	LOC102607657	uncharacterized LOC102607657
102607658	-2.1499	3.32288e-09	LOC102607658	uncharacterized LOC102607658
102607660	-4.6051	0.00177453	LOC102607660	cytochrome P450 94C1-like
102607670	3.92622	1.07944e-10	LOC102607670	zinc finger protein ZAT9-like
102607680	2.65526	1.5967e-21	LOC102607680	bifunctional nuclease 2
102607683	3.08458	2.44641e-67	LOC102607683	protein MOTHER of FT and TFL1
102607686	2.28844	5.16488e-45	LOC102607686	heterogeneous nuclear ribonucleoprotein 1
102607695	-2.07917	2.66061e-17	LOC102607695	probable serine/threonine-protein kinase WNK10
102607699	-2.58513	1.39363e-15	LOC102607699	scarecrow-like protein 3
102607701	-9.85994	6.86181e-14	LOC102607701	uncharacterized LOC102607701
102607710	-3.98273	5.96012e-35	LOC102607710	synaptonemal complex protein 1-like
102607715	3.14737	8.23092e-07	LOC102607715	.
102607720	-2.3432	8.31304e-07	LOC102607720	uncharacterized LOC102607720
102607723	2.45124	6.21959e-11	LOC102607723	glucan endo-1,3-beta-glucosidase 5-like
102607740	5.92826	1.15424e-21	LOC102607740	reticuline oxidase-like
102607746	3.77713	6.56276e-06	LOC102607746	probable protein phosphatase 2C 65
102607753	-2.31797	1.46133e-14	LOC102607753	muscle M-line assembly protein unc-89
102607754	3.15225	8.19472e-106	LOC102607754	lipase
102607756	157.001	5.06758e-47	LOC102607756	uncharacterized LOC102607756
102607757	2.88942	0.030587	LOC102607757	probable xyloglucan glycosyltransferase 6
102607764	-3.05368	4.69625e-24	LOC102607764	mitochondrial phosphate carrier protein 1, mitochondrial
102607769	3.84331	5.84489e-127	LOC102607769	glucan endo-1,3-beta-glucosidase 7
102607779	2.97489	1.41835e-18	LOC102607779	osmotin-like protein
102607788	7.63679	4.66466e-165	LOC102607788	pre-mRNA-splicing factor SLU7-like
102607790	3.42519	8.99494e-08	LOC102607790	non-specific lipid-transfer protein 2
102607791	-2.14908	1.55962e-16	LOC102607791	uncharacterized LOC102607791
102607793	3.88893	1.90095e-25	LOC102607793	uncharacterized LOC102607793
102607794	-2.52069	1.65857e-32	LOC102607794	probable RNA-binding protein 18
102607799	-2.25451	1.81364e-26	LOC102607799	hypothetical protein
102607810	-2.1302	5.10601e-36	LOC102607810	transcription initiation factor TFIID subunit 13-like
102607820	3.94575	0.0055631	LOC102607820	uncharacterized LOC102607820
102607825	2.42678	0.0383531	LOC102607825	phosphatidylinositol 4-phosphate 5-kinase 6-like
102607831	2.44758	7.13198e-11	LOC102607831	uncharacterized LOC102607831
102607833	-2.18368	8.36341e-14	LOC102607833	uncharacterized LOC102607833
102607836	-2.80478	3.60809e-14	LOC102607836	.
102607840	2.07951	0.0080402	LOC102607840	dCTP pyrophosphatase 1
102607849	-2.82832	2.0112e-29	LOC102607849	solute carrier family 35 member F1-like
102607852	2.54975	4.62158e-05	LOC102607852	sister chromatid cohesion 1 protein 3
102607862	-3.7131	2.70618e-11	LOC102607862	uncharacterized LOC102607862
102607866	2.19703	1.92872e-09	LOC102607866	uncharacterized LOC102607866
102607868	-2.45576	1.7312e-47	LOC102607868	receptor-like serine/threonine-protein kinase SD1-6
102607870	2.21205	0.0171847	LOC102607870	UDP-glycosyltransferase 73C3-like
102607874	-2.02586	9.83607e-21	LOC102607874	kinesin-like protein KIN-7F
102607881	-4.96894	3.24536e-66	LOC102607881	patatin-like protein 5
102607885	-6.39068	1.89788e-79	LOC102607885	hypothetical protein
102607907	2.42215	0.000161237	LOC102607907	GDSL esterase/lipase At2g04570-like
102607909	-8.25395	1.63526e-06	LOC102607909	vignain-like
102607917	3.90874	1.03764e-39	LOC102607917	charged multivesicular body protein 7
102607925	2.02011	1.22674e-15	LOC102607925	WD repeat-containing protein 3
102607927	2.57701	0.00211066	LOC102607927	uncharacterized LOC102607927
102607929	2.438	4.84298e-07	LOC102607929	uncharacterized LOC102607929
102607935	3.46677	8.19914e-29	LOC102607935	E3 ubiquitin-protein ligase ATL31-like
102607946	-2.88442	3.69075e-24	LOC102607946	.
102607951	2.19998	4.30493e-30	LOC102607951	blue-light photoreceptor PHR2
102607956	2.57711	4.60455e-12	LOC102607956	uncharacterized LOC102607956
102607958	39.2851	0	LOC102607958	caldesmon-like
102607977	-3.5048	2.4802e-09	LOC102607977	probable carboxylesterase 12
102607988	-5.48001	1.29563e-06	LOC102607988	protein DETOXIFICATION 55
102607991	-14.9795	4.98978e-114	LOC102607991	receptor kinase-like protein Xa21
102608007	2.53875	1.76164e-09	LOC102608007	F-box protein At5g49610-like
102608008	-11.5138	1.38775e-50	LOC102608008	probable rhamnogalacturonate lyase B
102608012	-2.11157	0.000203574	LOC102608012	putative disease resistance RPP13-like protein 1
102608013	7.58766	2.54228e-203	LOC102608013	protein OPI10 homolog
102608019	-2.96359	0.000250921	LOC102608019	uncharacterized LOC102608019
102608021	-4.68381	3.42643e-08	LOC102608021	uncharacterized LOC102608021
102608023	3.81655	8.80718e-81	LOC102608023	receptor-like protein 14
102608026	-2.4447	1.89044e-42	LOC102608026	uncharacterized LOC102608026
102608029	7.17143	8.61672e-142	LOC102608029	uncharacterized LOC102608029
102608032	-2.51941	1.4095e-26	LOC102608032	myb family transcription factor EFM
102608042	2.03887	1.8065e-06	LOC102608042	kinesin-like protein NACK1
102608049	-3.27243	1.85851e-42	LOC102608049	protein MARD1-like
102608050	9.45072	1.20273e-201	LOC102608050	auxin-binding protein T85
102608054	2.2532	1.32419e-28	LOC102608054	tubulin beta-5 chain
102608057	-18.4463	1.98202e-82	LOC102608057	NAC transcription factor 29
102608059	-3.41451	0.00296829	LOC102608059	myb family transcription factor PHL5-like
102608063	-3.10971	3.21983e-14	LOC102608063	uncharacterized protein YpgQ
102608091	3.91509	9.16853e-12	LOC102608091	growth-regulating factor 9
102608094	3.07873	9.85677e-05	LOC102608094	uncharacterized LOC102608094
102608108	2.64888	5.5922e-11	LOC102608108	autophagy-related protein 18a-like
102608121	-2.19721	7.49812e-29	LOC102608121	DNA ligase 4
102608124	-2.05609	6.48238e-08	LOC102608124	disease resistance protein RPM1-like
102608127	-2.65724	4.33912e-08	LOC102608127	zinc finger CCCH domain-containing protein 5-like
102608132	-9.45751	9.13099e-67	LOC102608132	NAC domain-containing protein 100
102608146	2.46031	7.30231e-37	LOC102608146	ninja-family protein AFP3-like
102608147	2.08176	1.04852e-13	LOC102608147	30S ribosomal protein 2, chloroplastic
102608152	2.60807	7.11975e-18	LOC102608152	synaptotagmin-3
102608161	4.91105	0.0200001	LOC102608161	AAA-ATPase At3g50940
102608173	4.09811	6.56474e-61	LOC102608173	IMPACT family member in pol 5'region
102608174	2.42107	0.0437138	LOC102608174	protein MIZU-KUSSEI 1
102608183	-2.17934	4.61871e-11	LOC102608183	probable receptor-like protein kinase At5g38990
102608187	-6.54118	6.22793e-156	LOC102608187	glycerophosphodiester phosphodiesterase GDPD1, chloroplastic-like
102608194	4.12993	5.74233e-78	LOC102608194	aspartate-semialdehyde dehydrogenase
102608209	-8.85617	6.7074e-10	LOC102608209	uncharacterized LOC102608209
102608210	-3.49021	2.51295e-33	LOC102608210	transcription factor APG
102608213	-3.49603	0.00644568	LOC102608213	.
102608220	3.75735	0.0273929	LOC102608220	agamous-like MADS-box protein AGL80
102608228	4.38083	4.33609e-17	LOC102608228	serine carboxypeptidase-like 45
102608229	4.97806	2.5499e-172	LOC102608229	fasciclin-like arabinogalactan protein 1
102608230	9.11627	2.33401e-98	LOC102608230	polyubiquitin
102608231	2.0566	2.33897e-12	LOC102608231	probable folate-biopterin transporter 4
102608233	-2.0856	6.69613e-23	LOC102608233	uncharacterized LOC102608233
102608234	4.1475	0.0213891	LOC102608234	hypothetical protein
102608237	4.54388	1.15257e-45	LOC102608237	homeobox-leucine zipper protein ATHB-12-like
102608242	4.23514	8.07881e-09	LOC102608242	extensin-2-like
102608261	-3.21458	1.4119e-28	LOC102608261	probable carboxylesterase 12
102608272	-2.32344	3.29088e-05	LOC102608272	protein DMP4-like
102608273	-3.30336	2.8731e-27	LOC102608273	hypothetical protein
102608278	-2.01837	2.90211e-20	LOC102608278	UDP-N-acetylmuramoylalanine--D-glutamate ligase-like
102608279	2.19341	2.37826e-40	LOC102608279	uncharacterized LOC102608279
102608282	2.96222	0.000291601	LOC102608282	uncharacterized LOC102608282
102608285	2.64437	9.39844e-35	LOC102608285	.
102608287	-2.88153	1.14521e-07	LOC102608287	isoflavone reductase homolog
102608296	-2.00682	5.35361e-30	LOC102608296	transport inhibitor response 1-like protein
102608297	2.26507	5.01768e-06	LOC102608297	7-deoxyloganetic acid glucosyltransferase-like
102608300	2.00861	0.00011697	LOC102608300	uncharacterized LOC102608300
102608304	-3.08453	3.02543e-44	LOC102608304	probable transcription factor KAN4
102608305	2.10436	2.00712e-12	LOC102608305	protein ELC-like
102608306	2.14204	4.36244e-24	LOC102608306	uncharacterized LOC102608306
102608311	-3.75698	2.65074e-47	LOC102608311	histone H2B-like
102608318	8.78597	2.35912e-105	LOC102608318	cysteine proteinase inhibitor 6-like
102608320	-2.17573	0.00119286	LOC102608320	.
102608321	3.43201	4.48275e-93	LOC102608321	glutathione hydrolase 3
102608333	-2.58277	0.000182141	LOC102608333	expansin-A15-like
102608334	-2.17435	1.41754e-24	LOC102608334	ABC transporter I family member 19
102608336	-5.32538	3.11712e-08	LOC102608336	thaumatin-like protein
102608338	-2.27115	1.59222e-20	LOC102608338	uncharacterized LOC102608338
102608347	-3.0277	2.37445e-68	LOC102608347	SNF1-related protein kinase regulatory subunit gamma-1-like
102608348	-37.4886	2.39976e-170	LOC102608348	heparanase-like protein 3
102608358	-3.32832	5.67028e-07	LOC102608358	.
102608366	-12.5493	9.55815e-18	LOC102608366	G-type lectin S-receptor-like serine/threonine-protein kinase CES101
102608368	-11.6449	2.00627e-182	LOC102608368	ABC transporter G family member 29-like
102608373	-8.52697	1.01823e-28	LOC102608373	protein DETOXIFICATION 40-like
102608376	-6.81884	6.37769e-120	LOC102608376	beta-glucosidase 46-like
102608383	2.38807	2.45631e-14	LOC102608383	alpha-glucosidase-like
102608385	-4.4142	1.75584e-28	LOC102608385	cationic amino acid transporter 5
102608388	3.16758	2.77502e-19	LOC102608388	uncharacterized LOC102608388
102608389	2.271	6.31884e-62	LOC102608389	eukaryotic peptide chain release factor GTP-binding subunit ERF3A
102608396	-18.492	8.29618e-77	LOC102608396	uncharacterized LOC102608396
102608400	-2.10863	0.000344782	LOC102608400	uncharacterized LOC102608400
102608404	-2.691	3.27196e-12	LOC102608404	alpha-crystallin domain-containing protein 22.3
102608405	2.87031	1.21445e-22	LOC102608405	putative protease Do-like 14
[truncated: 4,662 more rows]

## Sheet: S5
Table S5. Differentially regulated trancripts compared to control (P < 0.05) in Carrizo citrange leaves subjected to combined conditions of water stress and high light irradiance.
[truncated: 5,463 more rows]

[truncated: 27 more sheets: S6, S7, S8, S9, S10, S11, S12, S13, S14, S15, S16, S17, S18, S19, S20, S21, S22, S23, S24, S25 …]
